# Supplementary material for: Effects of biofertilizers on the growth, leaf physiological indices and chlorophyll fluorescence response of spinach seedlings
Source: PLoS One. 2023 Dec 14;18(12):e0294349. doi: 10.1371/journal.pone.0294349 (PMC10721093; doi:10.1371/journal.pone.0294349)
Supplement: S1 Data — (XLSX) [file pone.0294349.s001.xlsx]

## Sheet: ojip
[us]	ck1	ck2	ck3		1-1	1-2	1-3		2-1	2-2	2-3		3-1	3-2	3-3		4-1	4-2	4-3
11	162	162	162		162	162	162		162	162	162		162	162	162		162	162	162
21	8257	9493	7477		6372	8842	8647		9330	8062	9525		8810	6827	7965		9298	7314	9298
31	8680	10013	7737		6697	9298	9103		9818	8517	9948		9103	7087	8290		9688	7640	9785
41	8973	10371	7900		6892	9590	9395		10175	8842	10208		9233	7249	8485		9948	7835	10078
51	9233	10728	7997		7119	9850	9720		10501	9168	10468		9330	7412	8647		10175	8030	10371
61	9525	11118	8127		7379	10175	10013		10858	9493	10761		9460	7575	8842		10436	8225	10696
71	9818	11508	8257		7607	10468	10371		11248	9883	11021		9590	7770	9038		10696	8420	11021
81	10175	11931	8387		7835	10826	10761		11671	10273	11346		9688	7932	9233		10956	8615	11346
91	10501	12354	8517		8127	11151	11118		12061	10631	11671		9850	8127	9460		11216	8842	11671
101	10858	12776	8647		8387	11508	11476		12484	11053	11996		9980	8322	9655		11476	9103	12061
111	11183	13199	8745		8647	11866	11866		12971	11443	12354		10143	8517	9883		11768	9330	12419
121	11573	13654	8875		8908	12224	12289		13427	11834	12679		10273	8712	10078		12029	9558	12744
131	11899	14077	8973		9200	12549	12679		13882	12256	13069		10403	8908	10305		12321	9785	13101
141	12256	14532	9103		9460	12906	13101		14337	12646	13427		10566	9103	10533		12581	10045	13459
151	12614	14955	9233		9720	13264	13492		14792	13036	13784		10728	9298	10728		12874	10305	13784
161	12939	15377	9330		10013	13589	13882		15247	13394	14142		10891	9525	10956		13166	10533	14109
171	13264	15800	9460		10240	13947	14272		15702	13784	14499		11021	9720	11183		13394	10793	14467
181	13589	16157	9558		10533	14272	14662		16157	14142	14857		11183	9915	11378		13687	11021	14792
191	13914	16548	9688		10761	14564	15052		16548	14499	15215		11346	10110	11573		13947	11248	15085
201	14207	16905	9785		10988	14890	15410		16970	14857	15572		11541	10305	11801		14207	11476	15410
211	14532	17263	9915		11248	15215	15767		17360	15182	15897		11671	10468	11964		14467	11703	15702
221	14825	17620	10013		11476	15475	16125		17751	15507	16222		11834	10663	12159		14694	11931	15995
231	15117	17946	10110		11703	15800	16450		18141	15832	16548		11996	10826	12354		14955	12159	16255
241	15377	18303	10208		11899	16060	16775		18498	16125	16873		12159	10988	12549		15182	12354	16515
251	15670	18596	10305		12126	16353	17100		18856	16418	17165		12321	11151	12711		15410	12549	16808
261	15897	18888	10436		12354	16580	17425		19214	16678	17490		12451	11313	12874		15670	12776	17068
271	16157	19181	10533		12549	16840	17718		19506	16938	17783		12614	11508	13036		15865	12971	17295
281	16385	19474	10631		12711	17100	18011		19831	17198	18043		12776	11638	13231		16092	13166	17555
291	16645	19734	10728		12939	17328	18303		20124	17458	18336		12906	11801	13362		16320	13329	17783
301	16873	19994	10793		13101	17555	18563		20416	17718	18596		13069	11931	13524		16515	13524	18011
311	17100	20254	10891		13264	17783	18823		20676	17946	18856		13199	12094	13687		16710	13687	18238
321	17295	20481	10988		13459	18011	19083		20969	18173	19116		13329	12224	13817		16905	13882	18466
331	17523	20709	11086		13622	18206	19344		21229	18401	19344		13492	12354	13979		17100	14044	18661
341	17718	20937	11151		13784	18433	19571		21457	18628	19571		13622	12484	14077		17263	14207	18856
351	17913	21164	11248		13947	18596	19799		21717	18823	19799		13752	12581	14239		17490	14369	19051
361	18076	21392	11313		14109	18823	20026		21944	19018	20026		13849	12744	14369		17653	14499	19246
371	18271	21587	11411		14239	18986	20221		22172	19214	20254		14012	12841	14499		17816	14662	19441
381	18433	21782	11508		14402	19181	20449		22400	19409	20416		14142	12971	14597		18011	14792	19604
391	18628	21977	11573		14532	19344	20644		22595	19571	20644		14239	13069	14727		18141	14922	19799
401	18791	22172	11638		14662	19506	20839		22790	19766	20839		14369	13199	14857		18336	15085	19961
411	18953	22367	11703		14792	19669	21034		22985	19896	21034		14467	13297	14955		18466	15215	20124
421	19116	22530	11801		14922	19831	21229		23180	20091	21197		14597	13394	15085		18596	15345	20286
431	19246	22725	11866		15020	19994	21392		23342	20254	21392		14694	13492	15150		18758	15475	20449
441	19409	22887	11931		15150	20124	21587		23537	20384	21554		14792	13589	15280		18921	15572	20611
451	19539	23050	11996		15280	20286	21749		23700	20546	21717		14922	13687	15377		19051	15702	20774
461	19701	23212	12061		15377	20416	21912		23895	20676	21879		15020	13784	15475		19181	15800	20904
471	19831	23342	12126		15507	20546	22042		24058	20807	22042		15117	13882	15572		19311	15930	21034
481	19961	23505	12191		15605	20709	22237		24188	20969	22205		15247	13947	15670		19441	16027	21164
491	20091	23668	12256		15702	20807	22335		24350	21099	22335		15345	14044	15735		19571	16157	21294
501	20221	23798	12321		15800	20937	22497		24513	21229	22465		15410	14109	15832		19701	16255	21424
511	20351	23928	12354		15930	21067	22627		24643	21327	22595		15507	14207	15897		19799	16353	21554
521	20449	24090	12451		15995	21197	22757		24773	21457	22757		15605	14304	15995		19929	16450	21717
531	20579	24188	12484		16125	21327	22887		24903	21587	22887		15670	14337	16060		20026	16548	21814
541	20709	24318	12549		16190	21424	23017		25065	21684	22985		15767	14402	16157		20156	16645	21944
551	20807	24480	12614		16288	21554	23147		25163	21782	23115		15865	14499	16222		20254	16710	22042
561	20937	24578	12679		16385	21652	23277		25293	21912	23245		15930	14564	16288		20351	16808	22172
571	21034	24708	12711		16450	21749	23375		25423	22009	23375		16027	14629	16385		20449	16905	22270
581	21132	24838	12776		16548	21847	23472		25553	22107	23472		16092	14694	16450		20546	16970	22400
591	21229	24935	12809		16613	21944	23602		25651	22205	23570		16190	14759	16483		20644	17068	22465
601	21327	25065	12874		16710	22042	23700		25748	22302	23700		16255	14825	16580		20742	17133	22595
611	21424	25163	12939		16775	22139	23798		25846	22400	23798		16320	14890	16645		20839	17230	22692
1021	24025	27991	14467		18726	24578	26301		28544	24740	26333		18336	16385	18271		23180	19246	25358
1121	24383	28447	14759		18986	24870	26659		28902	25065	26691		18661	16613	18466		23505	19506	25748
1221	24708	28772	14987		19181	25131	26886		29194	25293	26951		18921	16743	18628		23733	19766	26041
1321	24968	29032	15247		19344	25326	27081		29389	25488	27114		19116	16840	18758		23960	19929	26301
1421	25163	29259	15442		19441	25488	27211		29585	25618	27276		19311	16938	18856		24123	20091	26496
1521	25326	29422	15637		19506	25586	27309		29715	25716	27406		19474	17035	18921		24253	20189	26659
1621	25456	29585	15800		19604	25683	27439		29812	25781	27504		19604	17068	18986		24350	20286	26789
1721	25586	29682	15962		19636	25716	27471		29877	25846	27569		19701	17133	19018		24448	20384	26854
1821	25651	29780	16092		19669	25781	27504		29942	25878	27601		19799	17133	19018		24480	20449	26951
1921	25748	29845	16222		19701	25813	27536		29975	25878	27666		19864	17165	19083		24545	20481	27016
2021	25781	29910	16353		19734	25813	27536		29975	25911	27699		19929	17165	19083		24578	20546	27081
2121	25846	29975	16483		19734	25846	27569		29975	25911	27731		19994	17198	19116		24643	20579	27146
2221	25878	30007	16548		19766	25878	27569		30007	25911	27764		20026	17198	19116		24643	20611	27179
2321	25911	30072	16645		19799	25911	27601		30007	25911	27764		20091	17230	19116		24708	20676	27244
2421	25911	30137	16743		19799	25943	27601		30007	25943	27796		20124	17230	19116		24740	20709	27276
2521	25976	30170	16808		19831	25943	27601		30007	25943	27829		20156	17263	19148		24740	20742	27341
2621	25976	30202	16905		19864	26008	27601		30040	25943	27829		20189	17263	19181		24773	20774	27374
2721	26008	30267	16938		19896	26008	27634		30040	25943	27894		20221	17295	19181		24838	20839	27439
2821	26008	30300	17003		19929	26073	27666		30040	26008	27926		20254	17295	19214		24870	20872	27471
2921	26041	30365	17068		19961	26106	27699		30072	26041	27959		20254	17328	19246		24903	20937	27569
3021	26073	30430	17100		20026	26171	27699		30105	26073	27991		20319	17393	19279		24935	21002	27634
3121	26106	30462	17165		20059	26203	27764		30105	26138	28024		20319	17425	19311		25000	21034	27699
3221	26171	30560	17198		20124	26268	27796		30137	26203	28056		20351	17425	19344		25033	21099	27796
3321	26203	30625	17230		20189	26366	27829		30202	26236	28122		20384	17490	19409		25098	21197	27894
3421	26236	30657	17263		20286	26431	27894		30235	26301	28154		20416	17523	19441		25163	21262	27991
3521	26301	30755	17295		20351	26496	27926		30300	26398	28219		20481	17555	19506		25228	21327	28089
3621	26366	30820	17328		20416	26594	27991		30332	26463	28284		20481	17588	19571		25293	21392	28187
3721	26398	30917	17360		20481	26659	28056		30430	26528	28317		20514	17653	19604		25358	21489	28284
3821	26463	30982	17393		20579	26756	28122		30462	26626	28382		20546	17718	19669		25423	21554	28414
3921	26528	31080	17425		20644	26854	28187		30527	26724	28447		20579	17751	19734		25488	21652	28544
4021	26561	31178	17425		20742	26951	28252		30625	26821	28512		20644	17816	19766		25586	21717	28642
4121	26626	31243	17458		20839	27049	28317		30722	26919	28577		20676	17848	19864		25651	21814	28772
4221	26691	31373	17490		20937	27146	28414		30787	27016	28609		20709	17913	19896		25716	21879	28902
4321	26789	31470	17490		21034	27244	28479		30852	27146	28707		20742	17978	19994		25781	21977	28999
4421	26854	31568	17490		21132	27341	28577		30950	27244	28772		20807	18011	20059		25878	22074	29129
4521	26919	31665	17523		21229	27439	28642		31048	27374	28837		20839	18108	20091		25976	22172	29292
4621	27016	31763	17555		21327	27536	28739		31113	27471	28902		20904	18141	20189		26073	22237	29422
4721	27049	31860	17555		21424	27666	28804		31210	27601	28967		20937	18206	20254		26138	22335	29552
4821	27146	31990	17555		21489	27764	28902		31308	27699	29032		21002	18271	20319		26203	22432	29682
4921	27211	32088	17555		21619	27861	28967		31438	27829	29097		21034	18303	20384		26301	22530	29812
5021	27309	32185	17588		21684	27959	29064		31535	27959	29162		21067	18401	20449		26398	22595	29942
5121	27406	32283	17620		21782	28089	29162		31633	28056	29227		21132	18433	20514		26496	22692	30072
5221	27471	32413	17620		21912	28187	29227		31730	28187	29292		21197	18531	20579		26561	22757	30202
5321	27569	32511	17620		22009	28317	29324		31828	28317	29389		21229	18563	20644		26659	22855	30332
5421	27634	32608	17653		22107	28382	29422		31925	28414	29422		21262	18628	20709		26724	22952	30462
5521	27731	32706	17653		22205	28479	29487		32055	28544	29519		21327	18726	20774		26821	23050	30592
5621	27796	32836	17653		22302	28609	29585		32153	28674	29552		21359	18758	20839		26886	23115	30722
5721	27861	32933	17685		22367	28707	29650		32218	28804	29617		21424	18823	20904		26984	23212	30852
5821	27959	33031	17685		22497	28804	29715		32348	28902	29682		21457	18888	20969		27049	23277	30982
5921	28024	33128	17685		22562	28902	29812		32445	29032	29747		21522	18921	21034		27146	23375	31080
6021	28122	33258	17685		22660	28999	29877		32543	29129	29812		21587	18986	21099		27211	23440	31210
6121	28187	33356	17685		22757	29129	29975		32641	29259	29877		21619	19051	21164		27309	23537	31340
6221	28252	33453	17718		22855	29227	30040		32738	29357	29910		21652	19083	21197		27374	23602	31438
6321	28349	33551	17751		22920	29292	30105		32836	29487	29975		21717	19148	21262		27471	23668	31568
6421	28414	33648	17751		23017	29389	30202		32933	29585	30040		21749	19214	21327		27536	23765	31665
6521	28512	33746	17783		23115	29487	30267		33031	29682	30105		21814	19246	21359		27601	23830	31795
6621	28577	33876	17783		23180	29585	30332		33128	29780	30137		21847	19311	21424		27666	23863	31893
6721	28642	33941	17783		23277	29650	30397		33226	29877	30202		21912	19376	21489		27731	23960	31990
6821	28707	34039	17783		23342	29747	30462		33323	29975	30235		21944	19409	21522		27829	24025	32088
6921	28804	34169	17816		23407	29845	30527		33388	30105	30300		21977	19474	21587		27894	24090	32218
7021	28869	34234	17816		23505	29910	30592		33486	30170	30365		22042	19506	21619		27959	24155	32315
7121	28934	34364	17816		23570	30007	30657		33583	30300	30397		22074	19571	21652		28024	24220	32413
7221	28999	34429	17848		23668	30105	30755		33648	30397	30462		22139	19604	21717		28089	24285	32511
7321	29064	34526	17848		23733	30170	30820		33746	30462	30495		22172	19669	21749		28154	24350	32608
7421	29129	34591	17881		23798	30235	30885		33811	30560	30527		22205	19701	21814		28187	24415	32706
7521	29194	34689	17881		23863	30332	30917		33908	30657	30592		22237	19766	21847		28252	24480	32771
7621	29292	34786	17881		23928	30397	30982		34006	30755	30625		22302	19799	21912		28317	24545	32868
7721	29357	34884	17913		23993	30495	31048		34071	30852	30657		22335	19831	21912		28382	24578	32966
7821	29389	34949	17913		24058	30560	31080		34169	30917	30690		22367	19896	21977		28447	24643	33031
7921	29454	35046	17913		24155	30625	31145		34234	31015	30755		22400	19961	22042		28512	24675	33096
8021	29519	35144	17913		24220	30722	31210		34299	31080	30787		22465	19961	22042		28544	24773	33193
8121	29585	35209	17946		24285	30787	31243		34364	31145	30820		22497	19994	22107		28609	24805	33291
8221	29650	35306	17946		24350	30852	31308		34461	31243	30885		22530	20026	22139		28674	24838	33356
8321	29715	35404	17946		24415	30917	31373		34526	31308	30917		22562	20091	22172		28707	24903	33421
8421	29747	35469	17946		24448	30982	31405		34591	31373	30950		22595	20124	22205		28772	24968	33486
8521	29812	35534	17978		24513	31048	31438		34689	31438	30982		22627	20156	22237		28804	25000	33583
8621	29877	35632	17978		24578	31113	31503		34754	31535	31015		22660	20189	22270		28869	25065	33648
8721	29942	35697	17978		24643	31178	31568		34819	31600	31048		22692	20221	22335		28934	25098	33713
8821	29975	35794	17978		24708	31243	31600		34884	31665	31113		22725	20254	22367		28967	25163	33778
8921	30040	35859	18011		24740	31308	31633		34916	31730	31145		22757	20319	22400		28999	25196	33876
9021	30072	35924	18011		24805	31373	31698		35014	31795	31178		22790	20351	22432		29064	25228	33908
9121	30137	36022	18043		24870	31438	31730		35046	31860	31210		22822	20384	22465		29097	25293	33973
9221	30202	36087	18043		24935	31503	31795		35144	31958	31243		22855	20384	22497		29129	25326	34071
9321	30235	36152	18043		24968	31568	31828		35176	31990	31275		22887	20416	22530		29194	25358	34136
9421	30267	36217	18076		25033	31633	31860		35241	32055	31308		22920	20481	22562		29227	25423	34169
9521	30332	36314	18076		25098	31698	31925		35306	32120	31340		22952	20514	22595		29259	25456	34234
9621	30397	36379	18076		25131	31763	31958		35371	32218	31373		22985	20546	22595		29324	25488	34299
9721	30430	36477	18076		25196	31828	31990		35404	32250	31438		23017	20579	22660		29357	25553	34364
9821	30495	36542	18076		25228	31893	32023		35469	32315	31470		23017	20611	22660		29389	25586	34429
9921	30527	36607	18076		25326	31958	32088		35534	32380	31503		23082	20644	22692		29454	25618	34494
10021	30592	36672	18108		25358	32023	32120		35567	32445	31535		23082	20676	22757		29454	25651	34526
10121	30625	36737	18108		25391	32088	32185		35632	32478	31568		23115	20709	22757		29519	25683	34624
10221	30657	36802	18108		25456	32153	32185		35697	32543	31600		23147	20709	22790		29552	25748	34656
10321	30722	36867	18141		25521	32185	32250		35729	32608	31633		23180	20774	22822		29585	25781	34721
10421	30755	36932	18141		25553	32250	32283		35794	32641	31665		23212	20807	22855		29650	25813	34786
10521	30787	36997	18141		25618	32315	32315		35859	32706	31665		23245	20807	22887		29682	25878	34819
10621	30852	37095	18141		25651	32380	32348		35892	32771	31730		23245	20872	22887		29715	25878	34884
10721	30885	37160	18141		25716	32445	32413		35957	32836	31763		23277	20872	22920		29747	25943	34916
10821	30950	37225	18173		25748	32478	32413		36022	32868	31795		23310	20937	22952		29747	25976	35014
10921	30982	37290	18173		25813	32543	32478		36054	32933	31828		23342	20937	22985		29812	26008	35046
11021	31048	37355	18173		25846	32608	32511		36087	32966	31860		23375	20969	23017		29877	26041	35111
11121	31080	37420	18206		25911	32673	32543		36152	33031	31893		23375	21002	23050		29877	26106	35144
11221	31113	37452	18206		25943	32738	32608		36217	33096	31925		23407	21034	23082		29942	26138	35209
11321	31145	37550	18206		26008	32803	32608		36249	33161	31958		23440	21067	23115		29975	26171	35274
11421	31210	37615	18206		26041	32868	32673		36282	33193	31990		23440	21067	23147		30007	26203	35306
11521	31243	37680	18206		26106	32901	32706		36314	33258	32023		23472	21099	23147		30040	26236	35371
11621	31275	37745	18206		26138	32966	32738		36379	33291	32055		23505	21132	23180		30072	26268	35404
11721	31308	37810	18238		26171	33031	32771		36444	33356	32088		23537	21164	23212		30105	26301	35469
11821	31373	37875	18206		26236	33096	32803		36477	33388	32120		23570	21197	23245		30137	26333	35502
11921	31405	37940	18238		26268	33161	32836		36542	33453	32153		23570	21229	23277		30170	26366	35599
12021	31470	38005	18238		26333	33226	32868		36574	33486	32185		23602	21229	23310		30235	26431	35632
12121	31503	38070	18238		26398	33258	32933		36607	33551	32218		23602	21262	23310		30267	26431	35664
12221	31535	38102	18238		26431	33323	32966		36639	33583	32250		23635	21294	23342		30267	26496	35729
12321	31568	38167	18238		26463	33388	32998		36704	33648	32283		23668	21327	23375		30332	26528	35794
12421	31633	38232	18238		26528	33453	32998		36737	33713	32315		23700	21359	23407		30365	26561	35827
12521	31665	38297	18271		26561	33486	33063		36802	33746	32348		23700	21392	23440		30397	26594	35859
12621	31698	38362	18271		26594	33551	33096		36834	33778	32380		23733	21392	23472		30430	26626	35924
12721	31730	38428	18271		26659	33616	33128		36899	33843	32445		23765	21424	23472		30462	26659	35989
12821	31795	38493	18271		26691	33681	33161		36932	33908	32445		23765	21457	23505		30495	26691	36022
12921	31828	38558	18271		26756	33746	33193		36965	33941	32511		23798	21489	23537		30527	26724	36054
13021	31860	38623	18303		26789	33778	33226		36997	34006	32511		23830	21522	23570		30560	26756	36119
13121	31893	38688	18271		26854	33843	33258		37062	34039	32543		23830	21554	23602		30592	26789	36184
13221	31958	38753	18303		26886	33908	33291		37095	34104	32576		23863	21554	23602		30625	26854	36249
13321	32023	38785	18303		26919	33941	33323		37160	34136	32641		23895	21587	23635		30657	26854	36282
13421	32055	38850	18303		26984	34039	33388		37192	34169	32673		23895	21619	23668		30690	26886	36347
13521	32088	38915	18303		27016	34071	33388		37225	34234	32706		23928	21652	23700		30722	26919	36379
13621	32120	38948	18336		27049	34136	33453		37257	34266	32738		23960	21652	23733		30755	26984	36412
13721	32185	39013	18303		27081	34201	33486		37322	34331	32738		23993	21684	23733		30787	27016	36477
13821	32218	39078	18303		27146	34266	33518		37355	34364	32771		23993	21717	23765		30852	27016	36509
13921	32250	39143	18303		27211	34299	33551		37387	34429	32803		24025	21749	23798		30885	27081	36574
15321	32803	39891	18368		27796	35079	34039		37972	35046	33291		24318	22074	24155		31308	27536	37225
16321	33226	40378	18401		28187	35567	34364		38362	35469	33583		24513	22302	24415		31633	27829	37680
17321	33583	40801	18401		28544	36054	34656		38720	35859	33908		24740	22562	24643		31925	28154	38102
18321	33973	41223	18433		28902	36477	34949		39078	36249	34201		24935	22757	24903		32218	28414	38493
19321	34331	41581	18433		29194	36867	35241		39403	36607	34494		25098	22952	25098		32478	28674	38850
20321	34624	41874	18433		29487	37225	35502		39728	36932	34721		25293	23180	25326		32738	28902	39208
21321	34916	42134	18433		29747	37550	35729		39988	37225	34981		25456	23342	25488		32966	29129	39533
22321	35176	42394	18433		29975	37810	35957		40248	37517	35209		25618	23505	25683		33193	29324	39825
23321	35436	42589	18433		30202	38070	36152		40508	37745	35404		25781	23668	25813		33388	29487	40053
24321	35664	42751	18433		30365	38297	36347		40703	37972	35599		25911	23798	25976		33551	29682	40281
25321	35859	42947	18433		30527	38493	36542		40931	38167	35762		26041	23928	26106		33746	29812	40508
26321	36022	43044	18433		30657	38655	36704		41126	38330	35924		26171	24058	26236		33876	29942	40703
27321	36184	43174	18433		30787	38818	36867		41256	38525	36087		26268	24188	26333		34006	30040	40866
28321	36314	43272	18401		30917	38948	36965		41419	38655	36184		26366	24253	26431		34136	30170	40996
29321	36477	43369	18401		31015	39078	37095		41549	38753	36314		26463	24350	26528		34266	30235	41126
30321	36574	43434	18401		31080	39175	37192		41679	38915	36444		26561	24415	26594		34364	30332	41223
31321	36704	43499	18401		31178	39240	37322		41744	38980	36542		26626	24545	26659		34461	30430	41353
32321	36802	43564	18401		31243	39338	37387		41874	39078	36607		26691	24578	26756		34559	30495	41451
33321	36867	43597	18401		31308	39403	37485		41971	39175	36704		26789	24675	26821		34624	30560	41549
34321	36965	43629	18401		31373	39468	37582		42036	39240	36802		26821	24708	26854		34689	30625	41614
35321	37062	43694	18401		31438	39533	37647		42101	39305	36867		26886	24773	26919		34786	30690	41711
36321	37127	43727	18401		31503	39598	37712		42166	39370	36899		26951	24838	26984		34819	30722	41744
37321	37192	43759	18401		31503	39663	37777		42231	39403	36965		26984	24870	27016		34884	30787	41809
38321	37257	43792	18401		31535	39728	37842		42296	39468	37030		27049	24903	27049		34916	30820	41874
39321	37322	43824	18401		31600	39760	37875		42361	39533	37062		27081	24968	27081		34981	30852	41906
40321	37387	43857	18401		31633	39793	37940		42394	39565	37127		27081	25000	27114		35014	30885	41939
41321	37452	43889	18401		31665	39858	37972		42426	39598	37160		27114	25033	27146		35046	30917	42004
42321	37517	43889	18401		31698	39891	38005		42491	39630	37225		27179	25065	27179		35079	30950	42036
43321	37582	43922	18401		31730	39923	38037		42524	39663	37257		27179	25098	27211		35144	30982	42101
44321	37647	43954	18401		31763	39988	38102		42556	39695	37322		27211	25131	27211		35144	31015	42101
45321	37680	43987	18433		31763	40021	38102		42556	39728	37355		27244	25163	27244		35176	31015	42166
46321	37777	43987	18433		31795	40053	38167		42589	39760	37387		27276	25163	27276		35241	31048	42199
47321	37810	44019	18433		31828	40118	38167		42621	39760	37420		27276	25196	27309		35241	31080	42231
48321	37875	44019	18433		31860	40151	38232		42654	39825	37452		27309	25228	27309		35274	31113	42264
49321	37940	44052	18433		31925	40216	38265		42719	39825	37485		27341	25261	27341		35306	31145	42329
50321	38037	44084	18466		31925	40248	38265		42719	39858	37517		27374	25261	27341		35306	31178	42361
51321	38102	44117	18466		31958	40313	38297		42751	39891	37582		27374	25293	27406		35339	31210	42394
52321	38167	44117	18466		31990	40378	38297		42751	39891	37582		27406	25293	27374		35371	31243	42426
53321	38232	44149	18466		32023	40411	38330		42784	39923	37647		27406	25326	27406		35404	31243	42459
54321	38297	44182	18498		32055	40476	38395		42784	39956	37680		27439	25358	27439		35404	31275	42524
55321	38395	44214	18498		32088	40541	38395		42816	39988	37680		27439	25358	27439		35436	31308	42556
56321	38493	44214	18498		32120	40606	38428		42816	39988	37745		27471	25391	27439		35436	31340	42589
57321	38558	44247	18498		32185	40671	38460		42849	39988	37777		27471	25423	27471		35469	31373	42654
58321	38655	44279	18531		32218	40736	38460		42849	40021	37810		27504	25423	27471		35502	31405	42686
59321	38720	44312	18531		32250	40833	38493		42882	40053	37810		27536	25456	27504		35502	31438	42719
60321	38818	44345	18563		32283	40898	38525		42914	40086	37842		27536	25488	27536		35534	31438	42784
61321	38915	44377	18563		32315	40963	38525		42914	40086	37907		27536	25488	27536		35534	31470	42816
62321	39013	44377	18563		32380	41061	38558		42947	40118	37940		27601	25521	27569		35567	31535	42882
63321	39110	44442	18596		32380	41126	38590		42947	40118	37940		27601	25553	27569		35632	31568	42947
64321	39208	44475	18596		32445	41223	38623		42979	40151	37972		27634	25586	27601		35632	31600	42979
65321	39338	44507	18628		32511	41288	38623		42979	40183	38037		27666	25618	27601		35664	31600	43044
66321	39435	44540	18628		32543	41419	38655		43012	40183	38037		27666	25618	27634		35664	31633	43109
67321	39533	44572	18661		32608	41484	38688		43012	40216	38102		27699	25651	27666		35697	31698	43174
68321	39630	44605	18661		32641	41549	38688		43044	40248	38135		27699	25683	27666		35729	31730	43239
69321	39760	44670	18693		32706	41679	38720		43044	40248	38167		27731	25683	27699		35762	31763	43304
70321	39858	44702	18693		32738	41776	38753		43044	40313	38200		27764	25716	27731		35794	31795	43369
71321	39956	44735	18726		32803	41841	38753		43077	40281	38232		27764	25748	27731		35827	31828	43434
72321	40086	44767	18726		32836	41971	38785		43109	40313	38265		27796	25748	27764		35827	31860	43499
73321	40216	44800	18758		32901	42069	38818		43109	40346	38330		27829	25813	27796		35892	31925	43564
74321	40313	44865	18791		32933	42166	38850		43142	40378	38330		27861	25813	27796		35892	31958	43662
75321	40443	44897	18791		32998	42264	38850		43142	40411	38395		27861	25846	27829		35924	31990	43727
76321	40541	44962	18791		33063	42361	38883		43142	40411	38428		27894	25878	27829		35957	32023	43792
77321	40671	44995	18823		33128	42459	38915		43174	40443	38460		27926	25911	27894		35989	32055	43889
78321	40768	45060	18856		33193	42556	38915		43207	40443	38493		27959	25911	27894		36022	32120	43954
79321	40898	45092	18856		33226	42686	38980		43207	40476	38558		27991	25976	27926		36054	32153	44052
80321	40996	45157	18888		33291	42751	38980		43207	40508	38590		28024	25976	27959		36087	32218	44117
81321	41126	45190	18888		33356	42882	39013		43239	40541	38623		28024	26008	27959		36119	32250	44182
82321	41223	45255	18921		33388	42979	39045		43239	40573	38655		28056	26041	27991		36152	32315	44279
83321	41353	45320	18921		33453	43077	39078		43272	40606	38720		28089	26073	28024		36184	32348	44377
84321	41451	45352	18953		33518	43174	39078		43272	40638	38720		28122	26106	28056		36217	32380	44442
85321	41549	45417	18953		33551	43304	39110		43304	40638	38785		28154	26106	28056		36217	32445	44507
86321	41646	45450	18986		33616	43402	39143		43304	40671	38818		28187	26171	28122		36249	32478	44637
87321	41744	45515	19018		33681	43532	39175		43304	40703	38850		28219	26203	28122		36314	32511	44702
88321	41841	45612	19018		33746	43629	39208		43369	40736	38915		28252	26203	28154		36347	32576	44800
89321	41971	45645	19051		33811	43694	39208		43369	40736	38948		28284	26268	28187		36379	32608	44865
90321	42069	45710	19051		33876	43824	39240		43369	40768	38980		28284	26268	28219		36412	32673	44962
101621	43044	46393	19246		34461	44865	39565		43564	41093	39500		28707	26626	28544		36802	33226	45970
111621	43694	47043	19409		34916	45645	39858		43759	41386	39923		29064	26951	28869		37160	33681	46815
121621	44279	47661	19571		35306	46198	40216		43954	41679	40346		29389	27244	29162		37582	34104	47563
131621	44702	48213	19669		35599	46653	40573		44149	41971	40736		29747	27536	29454		37972	34494	48181
141621	45060	48701	19766		35827	46945	40931		44377	42264	41093		30040	27829	29715		38362	34786	48701
151621	45320	49124	19864		35957	47140	41256		44605	42524	41419		30332	28024	29975		38688	35046	49124
161621	45547	49449	19929		36087	47336	41581		44832	42784	41679		30560	28219	30202		39045	35274	49449
171621	45710	49709	19994		36152	47433	41841		45060	43012	41906		30755	28414	30365		39338	35436	49676
181621	45873	49969	20059		36249	47531	42069		45287	43239	42069		30917	28544	30527		39565	35599	49904
191621	46003	50131	20091		36314	47596	42296		45482	43434	42231		31080	28674	30657		39793	35762	50066
201621	46100	50294	20156		36347	47661	42459		45677	43597	42361		31210	28772	30755		39956	35892	50131
211621	46198	50424	20156		36379	47693	42589		45840	43759	42459		31308	28804	30820		40118	35957	50229
221621	46263	50522	20189		36412	47758	42719		45970	43857	42556		31405	28869	30885		40248	36022	50294
231621	46328	50619	20221		36444	47791	42816		46165	43954	42621		31470	28934	30950		40313	36054	50327
241621	46393	50684	20254		36477	47823	42914		46230	43954	42654		31535	28967	30982		40411	36054	50359
251621	46458	50717	20254		36477	47823	42947		46360	44052	42719		31535	28999	31015		40476	36087	50392
261621	46490	50814	20286		36509	47856	43012		46425	44117	42751		31600	28999	31048		40541	36119	50424
271621	46523	50847	20254		36509	47856	43077		46490	44117	42784		31600	29064	31048		40573	36119	50392
281621	46555	50912	20286		36542	47888	43109		46555	44214	42816		31633	29064	31080		40606	36119	50424
291621	46588	50944	20286		36542	47888	43142		46620	44182	42849		31665	29064	31080		40638	36119	50424
301621	46620	50977	20286		36542	47888	43174		46653	44247	42882		31665	29064	31080		40638	36152	50424
311621	46620	51009	20286		36542	47921	43207		46685	44247	42849		31665	29064	31080		40703	36152	50424
321621	46685	51009	20319		36574	47921	43207		46718	44247	42882		31730	29097	31113		40703	36184	50457
331621	46685	51042	20286		36574	47921	43239		46750	44214	42882		31730	29064	31113		40736	36184	50457
341621	46718	51074	20319		36574	47921	43272		46783	44214	42882		31730	29097	31113		40768	36184	50489
351621	46718	51074	20319		36574	47921	43272		46815	44247	42914		31763	29097	31113		40801	36217	50489
361621	46718	51107	20286		36574	47953	43272		46815	44247	42914		31763	29129	31113		40801	36184	50489
371621	46750	51139	20319		36607	47921	43272		46815	44247	42947		31795	29129	31113		40833	36184	50489
381621	46750	51139	20319		36607	47953	43304		46848	44247	42947		31795	29097	31113		40898	36152	50522
391621	46783	51139	20319		36607	47921	43304		46848	44279	42947		31795	29129	31113		40931	36184	50489
401621	46815	51172	20319		36607	47953	43304		46848	44279	42947		31795	29129	31113		40996	36152	50522
411621	46783	51172	20319		36607	47953	43304		46848	44279	42947		31795	29129	31113		41093	36152	50522
421621	46815	51172	20319		36607	47953	43304		46880	44279	42979		31795	29129	31113		41126	36119	50489
431621	46815	51172	20286		36607	47953	43304		46880	44279	42979		31795	29129	31113		41191	36087	50522
441621	46815	51172	20286		36639	47953	43304		46880	44279	42947		31795	29129	31113		41191	36054	50522
451621	46815	51204	20319		36607	47921	43304		46880	44279	42947		31795	29129	31113		41191	36022	50522
461621	46848	51204	20286		36639	47921	43304		46880	44279	42947		31795	29097	31113		41256	36022	50522
471621	46880	51172	20286		36639	47921	43304		46880	44247	42947		31828	29129	31113		41321	36022	50522
481621	46848	51204	20319		36639	47921	43304		46880	44247	42914		31828	29097	31113		41353	35989	50522
491621	46880	51204	20319		36639	47921	43304		46880	44214	42914		31828	29097	31113		41386	35957	50489
501621	46913	51204	20319		36639	47888	43304		46880	44214	42914		31860	29097	31113		41451	35924	50489
511621	46880	51204	20319		36639	47888	43304		46880	44182	42914		31860	29097	31113		41549	35892	50489
521621	46913	51204	20319		36639	47888	43304		46880	44149	42914		31860	29097	31113		41679	35892	50489
531621	46913	51204	20319		36639	47856	43304		46880	44117	42914		31893	29097	31080		41711	35859	50489
541621	46945	51204	20351		36672	47888	43304		46880	44019	42914		31893	29097	31080		41711	35827	50489
551621	46913	51204	20416		36672	47856	43272		46880	43987	42882		31925	29097	31080		41711	35827	50489
561621	46945	51237	20416		36672	47888	43272		46848	43922	42882		31925	29064	31080		41711	35794	50457
571621	46945	51204	20449		36672	47856	43272		46848	43857	42882		31925	29064	31080		41679	35794	50457
581621	46945	51204	20449		36704	47856	43272		46848	43792	42882		31925	29032	31080		41679	35762	50424
591621	46978	51204	20449		36672	47823	43272		46848	43727	42882		31925	29032	31080		41646	35762	50424
601621	46945	51204	20449		36672	47856	43272		46815	43629	42882		31925	28999	31080		41646	35762	50457
611621	46978	51204	20449		36704	47856	43239		46815	43564	42882		31925	28999	31080		41614	35729	50424
621621	46978	51204	20449		36704	47823	43239		46815	43467	42849		31925	28999	31080		41614	35729	50424
631621	47010	51204	20416		36672	47823	43239		46815	43402	42849		31925	28967	31048		41614	35697	50424
641621	47010	51172	20416		36704	47823	43207		46783	43304	42849		31925	28967	31048		41646	35697	50424
651621	47010	51172	20416		36704	47823	43207		46815	43207	42849		31958	28967	31048		41614	35697	50424
661621	47010	51172	20416		36704	47823	43207		46783	43109	42849		31958	28967	31048		41581	35664	50392
671621	47043	51172	20449		36704	47823	43174		46783	43012	42849		31958	28967	31048		41581	35664	50424
681621	47043	51172	20416		36704	47791	43174		46783	42914	42849		31958	28934	31048		41549	35632	50424
691621	47043	51172	20449		36704	47791	43174		46783	42816	42816		31958	28934	31048		41516	35632	50392
701621	47043	51172	20416		36704	47791	43142		46750	42719	42816		31958	28934	31048		41484	35664	50392
711621	47043	51172	20416		36704	47791	43142		46750	42686	42849		31990	28934	31015		41451	35729	50359
721621	47075	51139	20416		36672	47758	43142		46750	42654	42816		31990	28934	31015		41386	35697	50392
731621	47075	51139	20416		36672	47758	43109		46718	42654	42816		31990	28902	31015		41353	35664	50359
741621	47075	51107	20384		36704	47758	43109		46750	42719	42816		32023	28902	31015		41288	35632	50359
751621	47075	51107	20416		36704	47758	43109		46718	42751	42816		32023	28902	31015		41223	35632	50327
761621	47043	51107	20384		36672	47726	43077		46718	42849	42816		32023	28869	31015		41158	35599	50294
771621	47075	51107	20416		36672	47726	43077		46685	42979	42816		32023	28869	31015		41126	35599	50294
781621	47075	51107	20416		36672	47726	43044		46685	43174	42816		32023	28837	31048		41093	35567	50262
791621	47108	51107	20384		36672	47693	43044		46685	43369	42816		32023	28837	31048		41061	35567	50262
801621	47108	51074	20416		36672	47693	43012		46685	43467	42849		31990	28837	31048		41028	35567	50229
811621	47108	51074	20416		36672	47726	43012		46685	43532	42849		31990	28837	31015		40996	35567	50229
821621	47108	51074	20416		36639	47661	42979		46653	43629	42849		31990	28837	31015		40996	35567	50196
831621	47108	51042	20416		36639	47693	42979		46653	43694	42849		32023	28804	31048		40963	35567	50196
841621	47108	51042	20416		36639	47661	42947		46653	43694	42849		31990	28804	31048		40963	35567	50196
851621	47108	51042	20384		36639	47661	42947		46653	43662	42849		32023	28772	31048		40963	35599	50164
861621	47108	51042	20416		36607	47661	42914		46620	43629	42849		32023	28772	31048		40931	35599	50164
871621	47108	51042	20416		36607	47628	42914		46620	43532	42849		32023	28739	31048		40931	35632	50164
881621	47140	51042	20416		36607	47628	42914		46588	43467	42849		32023	28739	31048		40931	35664	50164
891621	47140	51009	20416		36607	47628	42914		46588	43369	42849		32023	28739	31048		40898	35664	50164
901621	47140	51009	20416		36607	47628	42882		46588	43304	42849		31990	28739	31048		40898	35664	50131
911621	47140	51009	20416		36607	47596	42882		46555	43239	42849		31990	28739	31048		40866	35632	50131
921621	47140	51009	20416		36574	47596	42882		46555	43207	42849		31990	28739	31048		40833	35632	50131
931621	47108	51009	20416		36574	47596	42882		46555	43207	42849		31990	28707	31048		40801	35664	50131
941621	47108	50977	20384		36542	47596	42882		46523	43239	42849		31990	28707	31048		40801	35664	50131
951621	47140	50977	20384		36542	47596	42882		46555	43239	42849		31990	28674	31048		40768	35697	50131
961621	47108	50977	20384		36542	47563	42882		46523	43272	42816		31990	28674	31048		40768	35697	50131
971621	47108	50977	20384		36509	47563	42882		46523	43304	42816		31958	28674	31015		40736	35697	50131
981621	47108	50977	20384		36542	47563	42882		46490	43337	42816		31958	28674	31048		40703	35697	50099
991621	47108	50944	20384		36509	47531	42882		46490	43402	42816		31958	28674	31015		40703	35697	50099
1001621	47108	50944	20384		36509	47531	42882		46490	43402	42784		31958	28674	31015		40736	35697	50099
1011621	47108	50944	20416		36509	47531	42849		46490	43434	42784		31958	28642	31015		40736	35697	50066
1021621	47108	50912	20384		36509	47531	42849		46490	43434	42784		31958	28642	31048		40736	35697	50066
1031621	47108	50912	20384		36509	47498	42849		46458	43434	42784		31958	28642	31015		40768	35729	50066
1041621	47108	50944	20416		36509	47498	42849		46458	43434	42784		31925	28642	31015		40801	35729	50034
1051621	47075	50912	20416		36509	47498	42816		46458	43402	42784		31925	28642	31015		40768	35729	50034
1061621	47075	50879	20416		36542	47498	42816		46458	43402	42751		31958	28642	31015		40768	35729	50034
1071621	47075	50879	20384		36509	47466	42784		46425	43369	42751		31958	28642	31015		40736	35729	50034
1081621	47075	50879	20416		36509	47466	42784		46425	43402	42719		31925	28642	31015		40736	35729	50066
1091621	47075	50847	20416		36509	47466	42784		46393	43402	42719		31958	28609	31015		40703	35729	50066
1101621	47075	50847	20416		36509	47433	42751		46393	43434	42719		31925	28609	31015		40703	35729	50066
1111621	47075	50847	20416		36509	47466	42751		46393	43434	42719		31925	28609	31015		40703	35697	50066
1121621	47043	50847	20384		36509	47433	42719		46360	43499	42686		31958	28609	30982		40703	35697	50066
1131621	47043	50814	20416		36509	47433	42719		46360	43532	42654		31925	28577	30982		40703	35697	50034
1141621	47043	50814	20416		36509	47433	42719		46360	43597	42686		31925	28577	30950		40736	35697	50034
1151621	47043	50814	20449		36477	47433	42686		46328	43662	42654		31893	28577	30950		40671	35697	50034
1161621	47010	50814	20416		36477	47433	42686		46295	43694	42686		31893	28577	30950		40671	35697	50034
1171621	47010	50782	20449		36477	47401	42654		46295	43727	42654		31893	28544	30950		40671	35697	50001
1181621	47010	50782	20449		36477	47401	42654		46263	43792	42654		31893	28544	30950		40638	35664	50001
1191621	47010	50782	20449		36477	47401	42654		46295	43824	42621		31860	28544	30950		40638	35664	49969
1201621	46978	50782	20449		36477	47401	42654		46295	43857	42621		31860	28544	30917		40638	35664	49936
1211621	46945	50749	20449		36477	47401	42654		46263	43889	42589		31860	28544	30917		40638	35664	49936
1221621	46945	50749	20481		36477	47368	42621		46263	43922	42589		31860	28512	30917		40638	35632	49904
1231621	46978	50749	20481		36477	47368	42621		46230	43922	42589		31860	28512	30885		40671	35632	49904
1241621	46945	50717	20449		36477	47368	42621		46263	43954	42556		31828	28512	30885		40671	35599	49871
1251621	46945	50717	20481		36477	47368	42621		46230	43922	42556		31795	28479	30852		40671	35599	49839
1261621	46945	50717	20481		36444	47368	42589		46230	43922	42556		31795	28479	30852		40671	35599	49839
1271621	46945	50717	20481		36444	47368	42621		46230	43922	42556		31763	28447	30852		40638	35599	49806
1281621	46945	50684	20481		36444	47368	42621		46198	43922	42524		31763	28447	30820		40638	35599	49806
1291621	46945	50684	20481		36477	47336	42621		46198	43922	42524		31763	28447	30852		40606	35599	49806
1301621	46913	50684	20481		36444	47336	42621		46165	43922	42524		31763	28414	30820		40606	35599	49806
1311621	46913	50652	20481		36444	47336	42621		46165	43922	42524		31730	28414	30820		40573	35599	49806
1321621	46913	50652	20481		36444	47336	42589		46165	43922	42491		31730	28414	30820		40573	35599	49806
1331621	46913	50652	20481		36444	47336	42589		46165	43922	42459		31730	28414	30820		40606	35632	49774
1341621	46913	50652	20514		36444	47303	42589		46165	43922	42459		31698	28414	30820		40606	35599	49774
1351621	46913	50619	20514		36412	47303	42556		46133	43889	42459		31665	28382	30787		40671	35599	49774
1361621	46913	50619	20481		36444	47270	42556		46133	43857	42426		31665	28382	30787		40671	35599	49741
1371621	46913	50619	20514		36444	47303	42524		46133	43824	42459		31633	28349	30787		40671	35599	49774
1381621	46913	50587	20514		36412	47270	42524		46100	43792	42426		31600	28349	30787		40703	35632	49774
1391621	46880	50587	20514		36444	47270	42491		46100	43792	42426		31600	28349	30787		40703	35599	49774
1401621	46880	50554	20514		36412	47270	42459		46100	43759	42426		31568	28349	30755		40703	35599	49774
1411621	46880	50554	20514		36412	47270	42426		46068	43759	42426		31600	28317	30755		40703	35599	49741
1421621	46848	50522	20546		36412	47238	42426		46068	43759	42426		31600	28317	30755		40703	35567	49709
1431621	46848	50554	20546		36412	47238	42394		46068	43759	42394		31600	28317	30755		40703	35599	49709
1441621	46848	50489	20546		36412	47205	42394		46068	43759	42394		31633	28284	30755		40703	35567	49676
1451621	46815	50489	20546		36412	47205	42361		46068	43759	42361		31600	28252	30722		40736	35567	49676
1461621	46848	50489	20546		36379	47205	42329		46035	43759	42394		31568	28284	30722		40703	35567	49676
1471621	46848	50457	20546		36379	47173	42296		46035	43759	42361		31568	28252	30722		40736	35567	49644
1481621	46815	50489	20546		36379	47173	42264		46035	43792	42329		31568	28252	30722		40703	35534	49644
1491621	46815	50457	20546		36379	47140	42231		46003	43792	42329		31568	28252	30690		40703	35534	49611
1501621	46815	50457	20579		36379	47173	42166		46003	43824	42329		31568	28252	30722		40703	35534	49611
1511621	46815	50424	20579		36379	47140	42166		46003	43824	42329		31568	28219	30690		40671	35534	49579
1521621	46815	50424	20579		36347	47140	42166		45970	43824	42329		31568	28219	30690		40638	35534	49546
1531621	46815	50424	20579		36347	47108	42166		45970	43824	42296		31535	28219	30690		40638	35534	49546
1541621	46783	50392	20579		36314	47108	42199		45970	43824	42296		31535	28219	30657		40606	35534	49514
1551621	46783	50392	20579		36314	47108	42199		45938	43824	42296		31503	28187	30657		40606	35534	49514
1561621	46815	50392	20579		36314	47075	42231		45970	43857	42296		31470	28154	30657		40573	35534	49481
1571621	46783	50392	20579		36314	47075	42231		45938	43857	42264		31470	28154	30657		40573	35534	49514
1581621	46750	50359	20579		36314	47075	42231		45938	43857	42264		31470	28122	30625		40541	35502	49514
1591621	46783	50392	20611		36314	47075	42231		45938	43889	42264		31470	28089	30625		40541	35502	49514
1601621	46750	50359	20611		36282	47043	42231		45905	43922	42231		31470	28089	30625		40508	35502	49514
1611621	46783	50327	20611		36282	47043	42199		45905	43922	42231		31470	28056	30625		40476	35502	49546
1621621	46750	50327	20611		36314	47043	42199		45905	43922	42231		31470	28056	30592		40443	35534	49546
1631621	46750	50327	20579		36282	47043	42166		45873	43889	42231		31470	28024	30625		40443	35502	49546
1641621	46750	50327	20579		36282	47010	42166		45873	43889	42231		31438	28024	30560		40411	35502	49514
1651621	46718	50327	20579		36282	47010	42166		45840	43889	42199		31470	28024	30592		40411	35469	49546
1661621	46718	50294	20611		36282	47010	42166		45873	43857	42199		31438	28024	30560		40411	35469	49546
1671621	46685	50294	20611		36282	47010	42166		45840	43824	42199		31438	28024	30560		40378	35436	49579
1681621	46685	50294	20611		36282	46978	42134		45840	43824	42166		31438	28024	30527		40378	35469	49546
1691621	46685	50294	20611		36282	46978	42101		45840	43824	42166		31438	28024	30527		40346	35436	49546
1701621	46685	50294	20611		36282	46978	42101		45840	43824	42166		31438	27991	30527		40378	35469	49514
1711621	46653	50262	20611		36249	46945	42069		45808	43857	42134		31438	27991	30527		40378	35436	49481
1721621	46653	50262	20579		36249	46945	42069		45808	43857	42134		31438	27991	30527		40346	35469	49481
1731621	46653	50262	20611		36249	46945	42036		45808	43889	42166		31438	27991	30527		40378	35436	49449
1741621	46653	50229	20611		36249	46913	42004		45808	43889	42134		31470	28024	30527		40378	35436	49449
1751621	46620	50229	20611		36249	46913	42004		45775	43889	42134		31470	28024	30495		40346	35436	49416
1761621	46620	50229	20611		36217	46913	42004		45775	43889	42134		31470	28024	30527		40378	35436	49416
1771621	46620	50196	20644		36217	46880	41971		45775	43857	42134		31470	28024	30495		40346	35436	49416
1781621	46620	50196	20611		36217	46880	41939		45775	43857	42101		31470	28024	30495		40346	35436	49384
1791621	46620	50196	20611		36217	46880	41971		45742	43857	42101		31503	28024	30495		40346	35436	49384
1801621	46588	50196	20644		36217	46880	41971		45742	43857	42101		31503	28024	30495		40313	35436	49384
1811621	46620	50196	20644		36217	46848	41971		45710	43857	42101		31503	28024	30495		40313	35436	49351
1821621	46620	50164	20644		36217	46848	41971		45710	43857	42101		31503	28056	30462		40313	35404	49384
1831621	46620	50164	20644		36184	46848	42004		45710	43889	42101		31503	28056	30462		40313	35404	49384
1841621	46588	50131	20644		36184	46848	41971		45677	43889	42069		31535	28056	30495		40281	35404	49384
1851621	46588	50164	20676		36217	46815	42004		45677	43922	42069		31535	28024	30462		40248	35371	49384
1861621	46588	50131	20676		36184	46815	42004		45677	43922	42069		31568	28024	30462		40248	35371	49351
1871621	46588	50131	20644		36184	46783	42004		45677	43954	42069		31568	28024	30462		40248	35371	49351
1881621	46588	50131	20676		36184	46815	41971		45645	43922	42069		31600	28024	30462		40248	35371	49351
1891621	46555	50099	20644		36184	46815	41971		45645	43922	42069		31600	27991	30462		40248	35371	49351
1901621	46555	50099	20644		36184	46783	41939		45645	43889	42036		31633	27991	30462		40248	35371	49351
1911621	46555	50099	20676		36184	46783	41906		45645	43857	42036		31665	28024	30462		40248	35339	49319
1921621	46555	50066	20644		36152	46783	41874		45645	43857	42036		31665	27991	30462		40216	35339	49319
1931621	46555	50066	20644		36152	46750	41841		45612	43824	42004		31665	27991	30462		40216	35339	49319
1941621	46555	50066	20644		36184	46783	41776		45612	43824	42004		31698	27991	30462		40216	35339	49286
1951621	46523	50034	20644		36152	46750	41711		45612	43792	41971		31730	27959	30462		40183	35339	49286
1961621	46523	50034	20644		36152	46750	41646		45580	43824	42004		31763	27991	30462		40183	35339	49254
1971621	46523	50034	20644		36152	46750	41581		45580	43792	41971		31795	27959	30430		40183	35339	49254
1981621	46523	50001	20644		36119	46750	41549		45580	43792	41971		31828	27959	30430		40183	35306	49254
1991621	46490	50001	20644		36119	46750	41484		45547	43792	41939		31795	27959	30430		40151	35306	49254
2001621	46523	50001	20644		36119	46718	41484		45547	43792	41906		31795	27959	30430		40151	35306	49254
name	ck1	ck2	ck3		1-1	1-2	1-3		2-1	2-2	2-3		3-1	3-2	3-3		4-1	4-2	4-3
Bckg	162	162	162		162	162	162		162	162	162		162	162	162		162	162	162
Fo	8811	10209	7738		6730	9428	9233		10013	8680	10046		9071	7087	8323		9786	7673	9916
Fj	25619	29748	16191		19572	25651	27374		29813	25749	27537		19767	17003	18921		24416	20384	26919
Fi	36412	43272	18239		30918	39013	37030		41517	38753	36282		26399	24253	26432		34202	30170	41061
Fm	46978	51075	20514		36542	47791	43142		46718	44117	42817		31861	28967	30951		41549	36055	50360
Fv	38167	40866	12776		29812	38363	33909		36705	35437	32771		22790	21880	22628		31763	28382	40444
Vj	0.44	0.478	0.662		0.431	0.423	0.535		0.539	0.482	0.534		0.469	0.453	0.468		0.461	0.448	0.42
Vi	0.723	0.809	0.822		0.811	0.771	0.82		0.858	0.849	0.801		0.76	0.785	0.8		0.769	0.793	0.77
Fm/Fo	5.332	5.003	2.651		5.43	5.069	4.673		4.666	5.083	4.262		3.512	4.087	3.719		4.246	4.699	5.079
Fv/Fo	4.332	4.003	1.651		4.43	4.069	3.673		3.666	4.083	3.262		2.512	3.087	2.719		3.246	3.699	4.079
Fv/Fm	0.812	0.8	0.623		0.816	0.803	0.786		0.786	0.803	0.765		0.715	0.755	0.731		0.764	0.787	0.803
Mo	0.828	0.942	0.906		0.833	0.83	1.081		1.116	1.002	1.024		0.673	0.856	0.891		0.827	0.802	0.785
Area	40020175	27503426	37290787		20517568	16275235	15558578		18807019	16447671	17171612		22760693	9849031	9335400		20729161	11909997	18057355
Fix Area	45655717	49914033	19981850		35839575	46749607	42196361		45818032	42907819	41938119		31038911	28262868	30350872		40027639	35060530	49169883
HACH Area	36845070	39705442	12244159		29109845	37321984	32963730		35805433	34228166	31892521		21968274	21176152	22028205		30242030	27387837	39254280
Sm	1048.55	673.015	2918.82		688.232	424.243	458.833		512.383	464.138	523.988		998.714	450.139	412.56		652.62	419.632	446.478
Ss	0.532	0.508	0.73		0.517	0.509	0.495		0.483	0.481	0.521		0.697	0.529	0.526		0.557	0.559	0.536
N	1971.34	1325.85	3995.8		1331.02	833.162	927.531		1060.06	965.421	1005.14		1432.71	850.161	784.634		1171.77	751.251	833.244
Phi_Po	0.812	0.8	0.623		0.816	0.803	0.786		0.786	0.803	0.765		0.715	0.755	0.731		0.764	0.787	0.803
Psi_o	0.56	0.522	0.338		0.569	0.577	0.465		0.461	0.518	0.466		0.531	0.547	0.532		0.539	0.552	0.58
Phi_Eo	0.455	0.418	0.211		0.464	0.463	0.365		0.362	0.416	0.357		0.38	0.413	0.389		0.412	0.435	0.465
Phi_Do	0.188	0.2	0.377		0.184	0.197	0.214		0.214	0.197	0.235		0.285	0.245	0.269		0.236	0.213	0.197
Phi_Pav	966.279	958.816	981.746		965.369	941.732	945.012		954.802	951.99	951.202		963.261	940.235	937.808		938.467	939.445	939.585
Pi_Abs	2.379	1.775	0.384		2.469	2.27	1.241		1.189	1.697	1.137		1.416	1.49	1.186		1.618	2.005	2.42
ABS/RC	2.314	2.462	2.198		2.371	2.447	2.572		2.633	2.59	2.506		2.006	2.5	2.601		2.349	2.274	2.324
TRo/RC	1.88	1.97	1.369		1.934	1.964	2.021		2.069	2.08	1.918		1.435	1.889	1.902		1.795	1.79	1.866
ETo/RC	1.052	1.028	0.463		1.101	1.133	0.94		0.953	1.078	0.894		0.761	1.033	1.011		0.968	0.988	1.082
DIo/RC	0.434	0.492	0.829		0.437	0.483	0.55		0.564	0.509	0.588		0.571	0.612	0.7		0.553	0.484	0.458

## Sheet: npq2
[us]	ck1	ck2	ck3		1-1	1-2	1-3		2-1	2-2	2-3		3-1	3-2	3-3		4-1	4-2	4-3
1	5819	6827	5917		3901	5917	5982		6242	5656	6599		3673	4584	6762		6112	4779	6892
207601	5852	6859	5917		3966	5917	6047		6340	5689	6632		3738	4649	6794		6144	4811	6924
415201	5819	6892	5917		4031	5917	6079		6339	5689	6664		3771	4681	6794		6209	4876	6924
622801	5819	6860	5917		4096	5917	6079		6339	5689	6664		3738	4714	6794		6209	4909	6892
1422801	22757	24448	22725		20059	23082	20580		22497	21067	20481		17523	22497	25228		19344	23668	24188
3443101	8322	8810	8940		7282	8160	7802		8095	7705	7997		6794	7477	8843		7543	9623	9168
5450701	7119	7835	7640		6534	7315	7184		7412	7152	7575		6079	6729	7997		6892	8290	8680
7458301	6469	7282	6859		6177	6795	6794		7022	6697	7217		5624	6339	7510		6567	7412	8192
9465901	6014	6924	6339		5885	6372	6437		6697	6307	6859		5299	6047	7184		6372	6762	7705
11473501	5754	6632	5949		5591	6079	6112		6437	6079	6599		5071	5852	6924		6144	6372	7315
13481101	5494	6372	5656		5396	5852	5852		6242	5852	6339		4876	5689	6730		5982	6079	6989
15488701	5299	6210	5429		5234	5656	5624		6079	5591	6112		4811	5559	6502		5852	5884	6729
17496301	5136	6080	5266		5039	5526	5494		5949	5461	5949		4746	5494	6372		5754	5722	6502
19503901	5039	5884	5104		5039	5396	5364		5819	5299	5852		4681	5396	6242		5656	5624	6340
21511501	4941	5787	5039		4974	5299	5234		5722	5201	5689		4616	5331	6177		5591	5559	6177
21519101	15052	17328	14695		16288	15995	15312		18368	16710	14597		14987	17230	18758		15085	15702	17653
21726701	20677	20515	20091		20807	22270	19571		22172	20807	19246		18206	21522	25618		19149	23863	25261
21934301	21847	21360	21392		21197	23050	20221		22985	21489	19864		18921	21944	25943		19929	24350	25813
22141901	22530	22432	22270		21164	23147	20351		23115	21619	19961		18986	21879	25911		20026	24383	25878
22349501	22887	23212	22692		21197	23115	20351		23082	21619	19961		18953	21814	25781		19994	24350	25846
22557101	23050	23505	22822		21164	23017	20286		23050	21522	19929		18921	21717	25618		19896	24285	25813
23564701	23310	23342	22757		21132	22530	19994		22757	21262	19701		18628	21587	24903		19571	23993	25553
24572301	22887	23115	22530		20807	22075	19604		22530	21034	19441		18401	21619	24253		19246	23700	25261
25579901	22627	22790	22302		20612	21717	19344		22335	20839	19214		18173	21684	23765		18953	23310	25033
26587501	22432	22497	22075		20449	21424	19246		22205	20612	19019		18011	21619	23278		18693	23050	24838
27595101	22270	22140	21847		20221	21164	18921		22075	20416	18791		17913	21392	22757		18466	22692	24480
28602701	21977	21684	21619		19929	20807	18726		21879	20124	18563		17751	20969	22237		18271	22367	24155
29610301	21684	21229	21359		19539	20514	18466		21684	19864	18303		17621	20449	21717		18076	21977	24025
30617901	21424	20612	21067		19019	20156	18108		21457	19539	18011		17425	19831	19539		17881	21554	23928
31625501	21164	19961	20774		18401	19994	17783		21164	19181	17751		17295	19149	18758		17686	21099	23830
32425501	21067	19799	20677		17523	20156	17263		20351	18433	17393		17165	18368	19799		17523	20840	23343
34445801	20059	17751	19539		16385	18823	16450		19896	17653	16678		16580	16938	19994		16840	19474	23082
36453401	19376	16613	18791		15442	17978	15865		19084	16743	16060		16027	15800	19051		16385	18531	22627
38461001	18726	15540	18076		14760	17295	14987		18271	15735	15540		15247	14857	17913		15897	17490	22237
40468601	18043	14695	17263		14272	16580	14467		17523	15117	15020		14402	14109	17198		15442	16450	21879
42476201	17360	14272	16483		13752	16158	13784		16840	14369	14564		13492	13557	16678		14922	15540	21457
44483801	16710	13622	15702		13362	15410	13394		16255	13719	14207		12614	13069	16158		14532	14727	20969
46491401	15995	13232	14922		13004	14955	13069		15767	13134	13849		11834	12679	15800		14174	14109	20481
48499001	15312	12841	14272		12744	14499	12614		15312	12646	13557		11216	12354	15377		13849	13557	19929
50506601	14760	12614	13719		12549	14272	12484		14890	12224	13394		10696	12061	14987		13524	13199	19409
52514201	14239	12386	13199		12321	13979	12224		14532	11834	13134		10273	11834	14662		13297	12809	18921
53314201	14792	13362	13557		12256	14565	12094		14174	11639	13004		10306	12061	14663		13199	12776	18433
55334501	13492	12094	12484		11931	13427	11801		13979	11346	12744		9688	11476	13947		12776	12159	18043
57342101	13036	12029	12094		11769	13232	11671		13752	11021	12581		9395	11248	13622		12581	11801	17588
59349701	12711	11834	11736		11639	13004	11541		13557	10761	12419		9168	11086	13394		12386	11508	17133
61357301	12419	11769	11443		11476	12809	11411		13362	10566	12289		8940	10923	13167		12191	11248	16775
63364901	12094	11801	11183		11118	12711	11281		13199	10371	12126		8745	10761	12971		12029	10988	16385
65372501	11834	11671	10891		10793	12419	11216		13069	10208	12029		8582	10631	12776		11866	10761	15995
67380101	11671	11606	10663		11021	12191	11118		12939	10078	11931		8452	10501	12614		11736	10533	15670
69387701	11411	11541	10436		11021	12094	11053		12842	9948	11801		8322	10403	12451		11606	10338	15377
71395301	11216	11508	10208		10923	11964	10956		12646	9785	11801		8192	10273	12289		11476	10110	15085
73402901	10988	11508	10013		10826	11931	10891		12549	9688	11573		8095	10176	12094		11313	9915	14825
74202901	12159	13004	10826		11021	13036	10923		12451	9720	11573		8387	10631	12517		11443	10176	14532
76223201	10663	11443	9720		10598	11671	10598		12321	9493	11411		7932	9980	11769		11118	9558	14369
78230801	10501	11443	9525		10501	11639	10631		12289	9395	11346		7835	9883	11671		11118	9395	14109
80238401	10338	11443	9363		10338	11573	10533		12191	9298	11248		7802	9753	11573		10826	9265	13882
82246001	10176	11443	9233		10241	11476	10533		12094	9265	11183		7705	9688	11476		10696	9135	13687
84253601	10208	11443	9103		10143	11411	10598		11996	9135	11086		7672	9590	11411		10631	9005	13492
86261201	10045	11476	8973		10045	11443	10566		11931	9070	11021		7607	9493	11313		10566	8875	13329
88268801	9948	11443	8875		9980	11476	10468		11866	8973	10956		7575	9428	11248		10533	8745	13167
90276401	9850	11411	8745		9883	11411	10403		11801	8908	10858		7510	9363	11183		10468	8615	12971
92284001	9785	11411	8647		9818	11411	10371		11736	8843	10826		7477	9265	11086		10371	8517	12841
94291601	9688	11411	8550		9720	11346	10338		11671	8745	10761		7445	9200	10988		10306	8452	12679
95091601	11118	13232	9525		10045	12614	10436		11736	8908	10891		7867	9785	11639		10696	8908	12516
97111901	9525	11346	8387		9590	11183	10143		11541	8615	10696		7380	9070	10826		10208	8257	12451
99119501	9460	11313	8322		9558	11216	10143		11508	8550	10761		7347	9005	10663		10143	8160	12354
101127101	9395	11281	8257		9460	11183	10078		11443	8517	10631		7347	8908	10598		10078	8062	12289
103134701	9330	11216	8160		9395	11118	10045		11378	8485	10696		7315	8843	10468		10045	7997	12191
105142301	9265	11151	8127		9363	11118	10013		11313	8452	10663		7315	8745	10371		9980	7932	11996
107149901	9200	11086	8030		9298	11086	9980		11248	8517	10598		7315	8680	10306		9915	7867	11931
109157501	9200	11053	8095		9200	11021	9948		11216	8647	10533		7315	8615	10208		9850	7802	11801
111165101	9168	10988	7997		9135	10956	9915		11183	8615	10501		7282	8550	10143		9818	7737	11704
113172701	9070	10923	7965		9070	10956	9883		11248	8550	10436		7250	8485	10013		9753	7672	11606
115180301	9038	10826	7900		9038	10891	9850		11151	8550	10338		7250	8387	9980		9753	7607	11443
115980301	10631	12647	8973		9428	12256	10078		11313	8713	10436		7802	9038	10598		10241	8257	11411
118000601	8973	10728	7835		8940	10761	9753		10988	8290	10176		7184	8322	9785		9688	7510	11183
120008201	8908	10631	7737		8875	10826	9720		10988	8322	10143		7184	8225	9688		9623	7445	11053
122015801	8875	10533	7705		8843	10793	9720		10956	8225	10078		7152	8160	9623		9590	7412	11021
124023401	8810	10436	7672		8778	10663	9688		10956	8257	10013		7152	8095	9493		9688	7347	11021
126031001	8778	10371	7640		8745	10566	9655		10891	8192	9980		7184	8062	9395		9818	7315	10891
128038601	8713	10241	7607		8745	10501	9623		10858	8257	9915		7184	7997	9330		9818	7282	10728
130046201	8680	10143	7575		8680	10436	9590		10826	8257	9850		7184	7965	9330		9720	7217	10598
132053801	8615	10110	7542		8615	10338	9558		10793	8257	9785		7184	7900	9395		9688	7184	10533
134061401	8517	10013	7510		8582	10241	9558		10761	8225	9753		7184	7867	9395		9655	7152	10436
136069001	8485	9915	7510		8550	10176	9525		10761	8257	9720		7184	7835	9330		9623	7119	10338
136869001	10110	11671	8713		9005	11476	9818		11021	8680	9915		7867	8452	10143		10241	7932	10598
138889301	8355	9818	7412		8452	10045	9460		10663	8192	9558		7152	7737	9298		9525	7087	10176
140896901	8290	9720	7412		8387	9980	9460		10631	8192	9395		7119	7705	9265		9493	7022	10078
142904501	8257	9623	7380		8387	9915	9428		10598	8192	9428		7119	7640	9200		9590	6989	9980
144912101	8192	9525	7380		8355	9883	9395		10566	8127	9330		7119	7607	9168		9623	6957	9915
146919701	8225	9493	7347		8290	9818	9395		10533	8095	9330		7119	7575	9135		9493	6924	9850
148927301	8160	9395	7315		8225	9753	9363		10501	8095	9298		7087	7542	9135		9428	6892	9785
150934901	8095	9363	7315		8192	9688	9330		10468	8095	9298		7087	7510	9103		9363	6859	9688
152942501	8062	9265	7282		8160	9850	9330		10436	8095	9265		7087	7477	9070		9363	6859	9655
154950101	7997	9233	7250		8127	9883	9168		10403	8095	9233		7054	7445	9038		9330	6827	9590
156957701	7932	9168	7217		8062	9785	9070		10338	8062	9200		7054	7412	9005		9265	6794	9525
157757701	9558	10858	8582		8485	10956	9363		10663	8582	9525		7770	8062	9753		9980	7705	10078
159778001	7835	9070	7184		7932	9168	9038		10273	8030	9135		6989	7380	8908		9200	6762	9428
161785601	7770	8973	7152		7932	8973	9070		10241	7997	9103		6957	7347	8875		9200	6729	9363
163793201	7738	8908	7152		7900	8973	9038		10208	7997	9005		6957	7315	8843		9168	6697	9330
165800801	7640	8875	7119		7900	8973	9070		10176	7900	8908		6892	7282	8778		9135	6664	9330
167808401	7575	8810	7087		7835	9038	9038		10143	7867	8908		6892	7250	8713		9103	6664	9265
169816001	7575	8745	7087		7835	9103	9005		10078	7867	8908		6859	7217	8680		9070	6632	9200
171823601	7542	8713	7054		7802	9168	8973		10045	7900	8875		6892	7217	8647		9070	6632	9200
173831201	7477	8680	7054		7802	9265	8940		10045	7802	8810		6794	7184	8582		9005	6599	9168
175838801	7412	8647	7022		7705	9298	8940		10013	7802	8778		6794	7152	8517		9005	6599	9168
177846401	7380	8582	6989		7672	9363	8908		9980	7705	8713		6762	7119	8420		9005	6567	9135
178646401	8973	10306	8420		8127	10988	9330		10273	8290	9200		7510	7835	9200		9655	7575	10045
180666701	7347	8550	6957		7672	9460	8843		9883	7672	8680		6697	7119	8322		8908	6567	9103
182674301	7282	8485	6957		7640	9493	8908		9850	7835	8647		6664	7119	8322		8908	6534	9103
184681901	7250	8420	6924		7640	9558	8875		9818	7835	8615		6632	7087	8290		8875	6502	9135
186689501	7217	8387	6892		7640	9558	8908		9785	7802	8615		6599	7120	8290		8843	6469	9103
188697101	7152	8355	6859		7607	9525	8940		9753	7770	8615		6599	7120	8290		8810	6469	9103
190704701	7119	8355	6859		7607	9460	8973		9720	7770	8582		6599	7087	8290		8810	6469	9103
192712301	7087	8322	6859		7575	9395	8647		9688	7770	8550		6567	7087	8290		8810	6437	9135
194719901	7054	8290	6827		7575	9330	8778		9655	7705	8517		6600	7054	8290		8843	6437	9168
196727501	7022	8257	6794		7542	9298	8778		9623	7705	8517		6534	7054	8257		8615	6404	9168
198735101	7022	8225	6794		7542	9233	8713		9525	7705	8517		6502	7022	8257		8680	6404	9168
199535101	8582	9916	8257		7997	10793	9200		9883	8355	9070		7282	7802	9200		9233	7445	10371
201555401	6957	8192	6762		7510	9200	8615		9395	7672	8452		6469	7022	8225		8647	6404	9168
203563001	6924	8160	6762		7477	9135	8452		9428	7640	8452		6404	6989	8160		8647	6339	9168
205570601	6892	8128	6729		7445	9038	8485		9395	7640	8420		6404	6957	8160		8583	6339	9168
207578201	6859	8062	6664		7445	8973	8322		9363	7607	8387		6339	6957	8127		8615	6307	9200
209585801	6827	8030	6664		7315	8908	8192		9330	7542	8290		6339	6957	8127		8582	6307	9200
211593401	6794	8030	6664		7282	8875	8225		9265	7607	8387		6307	6924	8127		8550	6307	9233
213601001	6794	7997	6632		7217	8843	8225		9038	7607	8355		6274	6924	8095		8485	6307	9233
215608601	6762	7997	6599		6892	8778	8225		8745	7575	8225		6274	6892	8095		8452	6274	9233
217616201	6762	7965	6599		7217	8713	8257		9005	7608	8290		6242	6892	8062		8485	6274	9233
219623801	6762	7932	6600		7152	8680	8290		9103	7510	8290		6209	6892	8030		8387	6242	9233
220423801	8387	9655	8095		7640	10143	8778		9525	8192	8908		6989	7640	8973		8875	7347	10631
221444101	6859	7965	6567		7152	8615	8257		9038	7445	8257		6177	6892	7997		8290	6274	9233
223451701	4291	4876	4063		4941	4974	5006		5722	4551	5754		3933	4681	5624		5559	4584	5429
224459301	4226	4779	3998		4876	4876	4941		5591	4454	5624		3868	4681	5559		5461	4551	5396
226466901	4226	4746	3998		4844	4844	4909		5527	4389	5526		3901	4714	5591		5364	4584	5396
228474501	4226	4779	4031		4876	4844	4876		5494	4356	5461		3901	4746	5656		5364	4649	5396
230482101	4291	4811	4063		4909	4876	4876		5526	4421	5494		3933	4779	5656		5364	4681	5429
232489701	4324	4844	4096		4941	4942	4909		5559	4454	5494		3966	4811	5689		5396	4714	5429
234497301	4356	4877	4161		4941	4909	4876		5559	4519	5494		3998	4844	5722		5396	4746	5461
236504901	4389	4876	4193		5006	4909	4876		5559	4519	5494		3998	4844	5754		5429	4746	5526
238512501	4356	4876	4193		5006	4941	4909		5559	4551	5494		3998	4844	5787		5461	4779	5526
240520101	4389	4876	4193		5039	4876	4876		5591	4551	5494		3998	4844	5787		5461	4779	5559
242527701	4389	4876	4193		5039	4909	4909		5591	4584	5526		3998	4844	5819		5494	4811	5559
243327701	11248	11573	10533		9265	11151	9428		11378	9948	10696		8485	9558	10371		9655	10598	13654
244348001	5072	4974	5039		5234	5137	5006		5949	4974	6372		4096	4811	5884		5689	5396	6339
245355601	4844	4876	4844		5136	4974	4909		5819	4811	6177		4031	4746	5787		5559	5266	6079
246363201	4746	4844	4681		5104	4941	4844		5754	4779	6047		3998	4714	5754		5526	5169	5982
247370801	4746	4811	4616		5071	5007	4811		5722	4746	5819		3966	4714	5754		5494	5136	5917
248378401	4681	4811	4584		5071	4941	4844		5689	4714	5917		3998	4714	5754		5527	5071	5884
253386001	4616	4811	4487		5104	4876	4746		5657	4681	5754		3966	4714	5754		5461	4974	5754
258393601	4584	4811	4389		5169	4844	4779		5624	4649	5624		3998	4714	5819		5526	4941	5722
263401201	4519	4844	4356		5169	4844	4779		5591	4681	5559		3998	4714	5884		5526	4909	5656
268408801	4486	4844	4324		5234	4844	4779		5591	4616	5494		3998	4746	5949		5526	4941	5624
273416401	4486	4844	4291		5234	4811	4779		5526	4649	5429		4031	4779	5982		5592	4941	5591
278424001	4454	4844	4259		5266	4811	4811		5494	4681	5396		4031	4779	6014		5624	4941	5559
283431601	4454	4844	4259		5266	4811	4811		5429	4551	5364		4063	4779	6047		5624	4941	5559
288439201	4421	4844	4259		5201	4811	4811		5462	4551	5364		4063	4811	6112		5591	4974	5526
293446801	4421	4844	4259		5234	4811	4811		5396	4584	5429		4063	4811	6112		5624	4974	5559
298454401	4454	4876	4226		5266	4779	4811		5396	4486	5364		4096	4844	6144		5591	4974	5494
303462001	4421	4909	4226		5266	4779	4811		5364	4519	5364		4096	4844	6177		5526	4974	5494
304262001	15215	15085	13914		12776	13784	11476		14207	13817	12809		11834	14044	14663		12159	15215	18271
305282301	5656	5364	5494		6339	5592	5429		6827	5754	7054		4616	5559	6892		6437	6404	7575
306289901	5397	5234	5201		6079	5396	5299		6534	5461	6697		4519	5429	6697		6177	6014	7054
307297501	5201	5169	5006		5949	5299	5169		6372	5364	6502		4487	5331	6567		6177	5852	6794
308305101	5104	5136	4909		5884	5234	5104		6274	5234	6372		4421	5266	6502		6112	5722	6632
309312701	5006	5104	4844		5852	5169	5104		6177	5169	6274		4389	5234	6502		6014	5624	6502
314320301	4779	5006	4616		5591	5039	4974		5917	4941	5884		4291	5104	6209		5819	5299	6112
319327901	4649	4974	4519		5494	4974	4909		5820	4844	5722		4259	5039	6209		5591	5169	5917
324335501	4584	4941	4486		5461	4909	4876		5689	4779	5624		4226	4974	6177		5722	5104	5852
329343101	4519	4909	4421		5429	4876	4844		5591	4681	5526		4193	4974	6144		5624	5039	5722
334350701	4486	4942	4389		5396	4844	4811		5559	4649	5461		4193	4941	6144		5591	5006	5624
339358301	4551	4909	4389		5364	4811	4779		5429	4616	5396		4193	4941	6144		5591	5006	5591
344365901	4454	4876	4356		5364	4811	4779		5429	4616	5429		4193	4941	6144		5591	5006	5559
349373501	4454	4876	4356		5331	4811	4779		5364	4584	5429		4193	4909	6209		5591	4974	5526
354381101	4421	4876	4356		5331	4779	4779		5397	4584	5331		4193	4909	6209		5559	4974	5494
359388701	4454	4909	4389		5299	4779	4779		5331	4519	5429		4226	4909	6177		5591	4974	5494
364396301	4486	4876	4356		5299	4779	4746		5299	4616	5396		4193	4876	6177		5559	4974	5429
365196301	17068	16613	16320		13849	14987	12484		14890	14858	13362		13557	15572	16126		13134	16841	18987
366216601	6144	5592	6242		6859	5852	5754		7119	6372	7380		4974	5884	7510		7087	7380	8355
367224201	5689	5462	5754		6502	5591	5526		6795	5982	6957		4811	5656	7184		6729	6697	7672
368231801	5429	5364	5526		6339	5461	5429		6567	5787	6729		4746	5559	6989		6534	6307	7315
369239401	5299	5331	5331		6242	5364	5331		6437	5656	6567		4681	5494	6892		6404	6079	7087
370247001	5201	5299	5201		6144	5331	5266		6339	5559	6437		4649	5429	6859		6307	5884	6859
375254601	4909	5104	4844		5884	5136	5104		6015	5234	6079		4486	5234	6599		6014	5396	6274
380262201	4714	5072	4681		5689	5006	5006		5787	5071	5820		4421	5169	6534		5884	5201	5982
385269801	4681	4974	4584		5591	4941	4974		5722	4941	5494		4356	5137	6469		5819	5104	5787
390277401	4617	4941	4519		5559	4909	4909		5591	4844	5526		4324	5039	6404		5689	5072	5689
395285001	4616	4941	4486		5526	4909	4876		5527	4811	5429		4324	5006	6372		5754	5006	5591
400292601	4519	4909	4421		5461	4844	4844		5494	4844	5364		4291	4974	6339		5656	4974	5526
405300201	4486	4909	4454		5429	4811	4811		5429	4746	5331		4291	4941	6339		5591	4941	5494
410307801	4486	4909	4389		5396	4779	4811		5396	4714	5266		4291	4909	6307		5559	4941	5461
415315401	4454	4909	4389		5396	4779	4779		5364	4746	5234		4259	4909	6339		5526	4909	5429
420323001	4421	4909	4356		5364	4811	4779		5331	4616	5234		4259	4876	6307		5494	4909	5396
425330601	4389	4876	4389		5364	4811	4746		5266	4551	5299		4259	4876	6307		5494	4876	5331
426130601	17523	17263	17361		14304	15670	13036		15182	14923	13264		14240	15930	17751		13134	17523	18921
427150901	6567	5689	6859		7184	6144	6047		7347	6567	7412		5299	6047	8680		7250	8063	8680
428158501	5982	5494	6242		6762	5819	5787		6957	6112	6957		5071	5787	8127		6859	7119	7965
429166101	5656	5429	5885		6567	5656	5624		6664	5884	6697		4941	5656	7835		6664	6632	7542
430173701	5494	5397	5624		6437	5559	5494		6502	5722	6534		4909	5559	7640		6567	6274	7250
431181301	5364	5364	5461		6307	5527	5461		6372	5591	6404		4811	5494	7510		6469	6047	6989
436188901	4941	5136	5006		5949	5234	5234		5982	5234	5982		4616	5266	7022		6079	5429	6274
441196501	4714	5071	4811		5787	5136	5104		5819	5039	5754		4519	5169	6762		5884	5201	5917
446204101	4616	5039	4681		5656	5039	5039		5689	4909	5591		4487	5104	6664		5754	5071	5722
451211701	4519	4974	4584		5591	5007	4974		5559	4811	5494		4421	5006	6567		5689	4974	5591
456219301	4519	4941	4519		5526	4941	4909		5364	4746	5396		4389	4974	6502		5656	4941	5494
461226901	4486	4909	4454		5461	4909	4876		5397	4681	5331		4356	4909	6437		5591	4909	5461
466234501	4519	4942	4421		5429	4876	4876		5364	4649	5299		4356	4909	6372		5559	4876	5396
471242101	4421	4876	4389		5429	4876	4844		5299	4811	5234		4324	4876	6339		5526	4844	5364
476249701	4389	4876	4356		5396	4876	4811		5299	4746	5234		4324	4877	6339		5494	4844	5331
481257301	4389	4876	4356		5364	4844	4811		5299	4616	5201		4291	4844	6274		5461	4844	5299
486264901	4389	4844	4324		5331	4844	4779		5234	4681	5169		4291	4844	6274		5429	4811	5266
487064901	17914	17458	17848		14467	16125	13362		15182	15670	12971		14597	16190	18174		13102	17751	18759
488085201	7445	5819	7380		7477	6372	6339		7477	7184	7380		5689	6469	9168		7347	8290	8745
489092801	6632	5624	6599		7022	6014	5982		7054	6632	6924		5397	6047	8452		6957	7315	8030
490100401	6209	5527	6144		6794	5819	5787		6794	6372	6664		5136	5852	8127		6729	6762	7607
491108001	5917	5396	5852		6599	5722	5656		6599	6177	6469		5071	5722	7900		6599	6372	7282
492115601	5722	5364	5656		6469	5591	5591		6469	5982	6339		4974	5624	7705		6502	6079	6989
497123201	5136	5169	5137		6079	5331	5266		6047	5494	5917		4714	5331	7152		6079	5429	6242
502130801	4876	5071	4877		5852	5201	5169		5754	5266	5689		4616	5201	6859		5884	5136	5852
507138401	4714	5006	4714		5722	5104	5071		5559	5104	5559		4519	5104	6664		5787	5039	5624
512146001	4649	4974	4584		5624	5039	5006		5396	5006	5461		4486	5006	6567		5689	4974	5494
517153601	4584	4909	4486		5559	4974	4941		5331	4909	5396		4454	4941	6502		5656	4909	5429
522161201	4519	4876	4454		5526	4941	4909		5494	4876	5331		4389	4909	6404		5591	4876	5364
527168801	4454	4811	4421		5461	4909	4876		5429	4681	5299		4356	4876	6372		5559	4811	5299
532176401	4421	4844	4389		5429	4876	4844		5396	4616	5234		4356	4844	6274		5526	4844	5266
537184001	4389	4844	4356		5396	4876	4811		5331	4551	5299		4357	4844	6242		5494	4811	5234
542191601	4421	4811	4324		5364	4844	4811		5266	4551	5234		4324	4811	6177		5429	4779	5201
547199201	4421	4811	4291		5331	4811	4779		5266	4519	5104		4324	4811	6144		5429	4779	5169
547999201	18368	17589	18076		14597	16418	13557		15410	15150	13199		14922	16288	18109		13167	17849	18629
549019501	8192	5884	7802		7737	6632	6567		7737	7119	7575		6079	6632	9200		7478	8485	8745
550027101	7217	5624	6924		7250	6242	6177		7283	6599	7087		5689	6177	8517		7120	7445	8062
551034701	6665	5526	6404		6957	5949	5949		6957	6339	6827		5396	5949	8127		6859	6859	7607
552042301	6242	5429	6079		6762	5819	5819		6794	6144	6632		5266	5787	7900		6697	6437	7282
553049901	5949	5364	5852		6599	5722	5722		6632	5982	6502		5136	5689	7737		6567	6144	6989
558057501	5299	5136	5169		6177	5396	5396		6144	5461	6047		4877	5331	7054		6144	5396	6177
563065101	4941	5039	4844		5949	5234	5234		5917	5201	5787		4681	5169	6859		5949	5136	5819
568072701	4746	4974	4681		5787	5136	5136		5754	5039	5494		4551	5071	6664		5819	5039	5624
573080301	4584	4909	4551		5689	5039	5039		5656	4909	5461		4486	4974	6567		5722	4941	5461
578087901	4519	4876	4486		5591	5039	4974		5624	4811	5429		4454	4909	6469		5656	4909	5364
583095501	4454	4844	4421		5526	4941	4941		5526	4746	5429		4421	4876	6404		5591	4876	5331
588103101	4519	4844	4356		5494	4909	4876		5461	4811	5396		4389	4844	6339		5526	4811	5234
593110701	4454	4811	4356		5429	4876	4844		5396	4714	5364		4389	4811	6274		5494	4811	5234
598118301	4421	4844	4324		5429	4876	4844		5364	4649	5331		4324	4779	6242		5461	4746	5234
603125901	4421	4811	4324		5396	4844	4811		5331	4584	5266		4324	4779	6209		5429	4746	5201
608133501	4389	4779	4291		5364	4811	4779		5332	4584	5266		4357	4746	6144		5396	4746	5169
608933501	18661	17589	18043		14727	16516	13719		15572	15280	13232		15020	16418	18303		13134	18011	18661
609953801	8355	5982	7835		7965	6794	6762		7965	7347	7542		6437	6957	9395		7542	8582	8810
610961401	7347	5722	6957		7445	6339	6339		7445	6794	7119		5917	6404	8713		7119	7542	8127
611969001	6762	5591	6437		7152	6079	6112		7152	6502	6892		5624	6144	8355		6892	6924	7672
612976601	6372	5526	6112		6924	5917	5917		6957	6274	6697		5462	5917	8062		6762	6535	7347
613984201	6079	5461	5852		6762	5787	5819		6794	6112	6534		5299	5787	7835		6599	6177	7022
name	ck1	ck2	ck3		1-1	1-2	1-3		2-1	2-2	2-3		3-1	3-2	3-3		4-1	4-2	4-3
Fo	5819	6827	5917		3901	5917	5982		6242	5656	6599		3673	4584	6762		6112	4779	6892
Fm	22757	24448	22725		20059	23082	20580		22497	21067	20481		17523	22497	25228		19344	23668	24188
Fp	23310	23505	22822		21197	23147	20351		23115	21619	19961		18986	21944	25943		20026	24383	25878
Fm_L1	21067	19799	20677		17523	20156	17263		20351	18433	17393		17165	18368	19799		17523	20840	23343
Fm_L2	14792	13362	13557		12256	14565	12094		14174	11639	13004		10306	12061	14663		13199	12776	18433
Fm_L3	12159	13004	10826		11021	13036	10923		12451	9720	11573		8387	10631	12517		11443	10176	14532
Fm_L4	11118	13232	9525		10045	12614	10436		11736	8908	10891		7867	9785	11639		10696	8908	12516
Fm_L5	10631	12647	8973		9428	12256	10078		11313	8713	10436		7802	9038	10598		10241	8257	11411
Fm_L6	10110	11671	8713		9005	11476	9818		11021	8680	9915		7867	8452	10143		10241	7932	10598
Fm_L7	9558	10858	8582		8485	10956	9363		10663	8582	9525		7770	8062	9753		9980	7705	10078
Fm_L8	8973	10306	8420		8127	10988	9330		10273	8290	9200		7510	7835	9200		9655	7575	10045
Fm_L9	8582	9916	8257		7997	10793	9200		9883	8355	9070		7282	7802	9200		9233	7445	10371
Fm_Lss	8387	9655	8095		7640	10143	8778		9525	8192	8908		6989	7640	8973		8875	7347	10631
NPQ_L1	0.08	0.23	0.1		0.14	0.15	0.19		0.11	0.14	0.18		0.02	0.22	0.27		0.1	0.14	0.04
NPQ_L2	0.54	0.83	0.68		0.64	0.58	0.7		0.59	0.81	0.57		0.7	0.87	0.72		0.47	0.85	0.31
NPQ_L3	0.87	0.88	1.1		0.82	0.77	0.88		0.81	1.17	0.77		1.09	1.12	1.02		0.69	1.33	0.66
NPQ_L4	1.05	0.85	1.39		1	0.83	0.97		0.92	1.36	0.88		1.23	1.3	1.17		0.81	1.66	0.93
NPQ_L5	1.14	0.93	1.53		1.13	0.88	1.04		0.99	1.42	0.96		1.25	1.49	1.38		0.89	1.87	1.12
NPQ_L6	1.25	1.09	1.61		1.23	1.01	1.1		1.04	1.43	1.07		1.23	1.66	1.49		0.89	1.98	1.28
NPQ_L7	1.38	1.25	1.65		1.36	1.11	1.2		1.11	1.45	1.15		1.26	1.79	1.59		0.94	2.07	1.4
NPQ_L8	1.54	1.37	1.7		1.47	1.1	1.21		1.19	1.54	1.23		1.33	1.87	1.74		1	2.12	1.41
NPQ_L9	1.65	1.47	1.75		1.51	1.14	1.24		1.28	1.52	1.26		1.41	1.88	1.74		1.1	2.18	1.33
NPQ_Lss	1.71	1.53	1.81		1.63	1.28	1.34		1.36	1.57	1.3		1.51	1.94	1.81		1.18	2.22	1.28
Qp_L1	-0.01	-0.01	-0.01		-0.06	0.01	-0.04		-0.06	-0.06	-0.03		-0.01	-0.06	0.08		-0.01	-0.02	-0.03
Qp_L2	0.06	0.12	0.04		-0.01	0.06	-0.02		-0.04	-0.03	-0.02		0	0.03	0		-0.01	0	-0.04
Qp_L3	0.16	0.2	0.13		0.03	0.14	0.01		-0.01	0.01	0		0.05	0.07	0.06		0.02	0.04	-0.03
Qp_L4	0.22	0.24	0.19		0.05	0.16	0.02		0.01	0.03	0.02		0.09	0.09	0.1		0.07	0.09	-0.02
Qp_L5	0.26	0.25	0.23		0.06	0.18	0.04		0.03	0.04	0.02		0.11	0.12	0.11		0.09	0.14	-0.01
Qp_L6	0.29	0.27	0.26		0.08	0.19	0.06		0.04	0.09	0.04		0.14	0.12	0.15		0.11	0.18	0.05
Qp_L7	0.31	0.29	0.31		0.08	0.18	0.06		0.06	0.12	0.07		0.15	0.14	0.15		0.14	0.21	0.11
Qp_L8	0.33	0.32	0.33		0.09	0.25	0.09		0.05	0.14	0.11		0.16	0.16	0.17		0.13	0.24	0.18
Qp_L9	0.35	0.33	0.35		0.09	0.25	0.1		0.07	0.15	0.13		0.18	0.17	0.21		0.12	0.25	0.22
Qp_Lss	0.39	0.35	0.36		0.18	0.28	0.13		0.11	0.18	0.19		0.25	0.25	0.28		0.14	0.4	0.27
Rfd	2.45	1.96	2.46		1.96	1.67	1.45		1.54	1.88	1.41		2.06	2.18	2.23		1.39	2.91	1.8
Fm_D1	11248	11573	10533		9265	11151	9428		11378	9948	10696		8485	9558	10371		9655	10598	13654
Fm_D2	15215	15085	13914		12776	13784	11476		14207	13817	12809		11834	14044	14663		12159	15215	18271
Fm_D3	17068	16613	16320		13849	14987	12484		14890	14858	13362		13557	15572	16126		13134	16841	18987
Fm_D4	17523	17263	17361		14304	15670	13036		15182	14923	13264		14240	15930	17751		13134	17523	18921
Fm_D5	17914	17458	17848		14467	16125	13362		15182	15670	12971		14597	16190	18174		13102	17751	18759
Fm_D6	18368	17589	18076		14597	16418	13557		15410	15150	13199		14922	16288	18109		13167	17849	18629
Fm_D7	18661	17589	18043		14727	16516	13719		15572	15280	13232		15020	16418	18303		13134	18011	18661
NPQ_D1	1.02	1.11	1.16		1.17	1.07	1.18		0.98	1.12	0.91		1.07	1.35	1.43		1	1.23	0.77
NPQ_D2	0.5	0.62	0.63		0.57	0.67	0.79		0.58	0.52	0.6		0.48	0.6	0.72		0.59	0.56	0.32
NPQ_D3	0.33	0.47	0.39		0.45	0.54	0.65		0.51	0.42	0.53		0.29	0.44	0.56		0.47	0.41	0.27
NPQ_D4	0.3	0.42	0.31		0.4	0.47	0.58		0.48	0.41	0.54		0.23	0.41	0.42		0.47	0.35	0.28
NPQ_D5	0.27	0.4	0.27		0.39	0.43	0.54		0.48	0.34	0.58		0.2	0.39	0.39		0.48	0.33	0.29
NPQ_D6	0.24	0.39	0.26		0.37	0.41	0.52		0.46	0.39	0.55		0.17	0.38	0.39		0.47	0.33	0.3
NPQ_D7	0.22	0.39	0.26		0.36	0.4	0.5		0.44	0.38	0.55		0.17	0.37	0.38		0.47	0.31	0.3
Qp_D1	1.03	1.05	1.06		0.69	0.96	0.91		0.89	0.96	0.92		0.82	0.79	0.83		0.83	0.85	1.01
Qp_D2	1.07	1.1	1.1		0.81	1.03	1.01		1	1.05	1.02		0.91	0.92	0.94		0.95	0.94	1.07
Qp_D3	1.07	1.11	1.09		0.83	1.04	1.04		1.02	1.05	1.03		0.93	0.94	0.97		0.97	0.96	1.08
Qp_D4	1.08	1.11	1.09		0.84	1.04	1.05		1.02	1.06	1.04		0.93	0.94	0.98		0.98	0.97	1.08
Qp_D5	1.08	1.11	1.1		0.84	1.04	1.05		1.03	1.05	1.05		0.93	0.95	0.99		0.99	0.97	1.09
Qp_D6	1.08	1.12	1.1		0.85	1.05	1.05		1.03	1.06	1.07		0.93	0.95	1		0.99	0.98	1.1
Qp_D7	1.09	1.12	1.1		0.84	1.05	1.05		1.02	1.05	1.04		0.93	0.96	1		0.99	0.98	1.1
QY_max	0.74	0.72	0.74		0.81	0.74	0.71		0.72	0.73	0.68		0.79	0.8	0.73		0.68	0.8	0.72
QY_L1	0	-0.01	0		-0.05	0.01	-0.03		-0.04	-0.04	-0.02		-0.01	-0.04	0.05		-0.01	-0.01	-0.02
QY_L2	0.04	0.07	0.03		-0.01	0.04	-0.01		-0.03	-0.02	-0.01		0	0.02	0		-0.01	0	-0.03
QY_L3	0.1	0.12	0.08		0.02	0.08	0		-0.01	0	0		0.03	0.04	0.03		0.01	0.03	-0.02
QY_L4	0.13	0.14	0.1		0.03	0.1	0.01		0.01	0.02	0.01		0.05	0.06	0.06		0.04	0.05	-0.01
QY_L5	0.15	0.14	0.12		0.04	0.11	0.02		0.01	0.02	0.01		0.07	0.07	0.06		0.05	0.08	0
QY_L6	0.16	0.15	0.14		0.05	0.11	0.03		0.02	0.05	0.02		0.09	0.07	0.08		0.06	0.1	0.02
QY_L7	0.17	0.16	0.16		0.05	0.11	0.03		0.03	0.06	0.03		0.09	0.08	0.08		0.07	0.12	0.05
QY_L8	0.18	0.17	0.17		0.06	0.15	0.05		0.03	0.07	0.05		0.1	0.09	0.08		0.07	0.13	0.09
QY_L9	0.18	0.17	0.18		0.06	0.14	0.05		0.04	0.08	0.06		0.11	0.1	0.1		0.06	0.14	0.12
QY_Lss	0.19	0.18	0.18		0.06	0.14	0.06		0.04	0.08	0.07		0.11	0.1	0.11		0.05	0.15	0.13
QY_D1	0.61	0.58	0.6		0.46	0.56	0.48		0.51	0.54	0.48		0.53	0.49	0.44		0.43	0.55	0.59
QY_D2	0.71	0.67	0.7		0.59	0.65	0.58		0.62	0.67	0.58		0.65	0.66	0.58		0.55	0.67	0.7
QY_D3	0.74	0.71	0.73		0.62	0.68	0.62		0.64	0.69	0.6		0.69	0.69	0.62		0.58	0.7	0.71
QY_D4	0.75	0.72	0.75		0.62	0.69	0.64		0.65	0.7	0.6		0.7	0.69	0.64		0.58	0.72	0.72
QY_D5	0.75	0.72	0.76		0.63	0.7	0.64		0.66	0.7	0.6		0.71	0.7	0.65		0.59	0.73	0.72
QY_D6	0.76	0.73	0.76		0.63	0.71	0.65		0.66	0.7	0.61		0.71	0.7	0.66		0.59	0.73	0.72
QY_D7	0.76	0.73	0.76		0.64	0.71	0.65		0.66	0.7	0.6		0.71	0.71	0.66		0.59	0.74	0.72

## Sheet: lc3
[us]	ck1	ck2	ck3		1-1	1-2	1-3		2-1	2-2	2-3		3-1	3-2	3-3		4-1	4-2	4-3
1	4356	4974	4519		3966	5266	5071		5624	4974	5689		5494	4811	6469		5884	4811	5689
800001	18823	17589	17816		11346	16548	13524		15507	14987	13004		12321	8843	18369		13102	12874	18401
9999701	7282	5787	5884		5331	6177	7184		8030	5624	7347		6502	5526	8062		7119	5884	7542
19999701	7022	5787	5754		5234	6079	6632		7087	5396	7022		6437	5494	7607		6924	5526	7315
29999701	6925	5689	5656		5331	6047	6242		6729	5396	6957		6469	5526	7607		6957	5656	7282
39999701	6989	5689	5624		5364	6047	6177		6697	5494	6989		6469	5526	7770		6989	5656	7640
49999701	7054	5819	5722		5364	6079	6274		6827	5559	6989		6502	5461	7802		6957	5624	7802
59999701	7087	5884	5852		5299	6144	6339		6892	5624	6957		6535	5429	7770		6924	5559	7607
60799701	16093	16093	13849		9785	14695	10793		12061	11183	10631		11086	7965	13882		10923	10631	15118
69999401	6729	6014	5559		5689	6307	6632		7152	5266	6859		6469	5364	7217		6534	5266	6892
79999401	6794	5787	5364		5624	6112	6404		6892	5429	6762		6567	5429	7542		6729	5526	7282
89999401	7054	5982	5429		5591	6209	6437		7022	5559	6827		6567	5429	7640		6729	5364	7217
99999401	7152	6242	5591		5591	6372	6469		7087	5656	6827		6534	5396	7640		6762	5461	7119
109999401	7119	6437	5754		5591	6469	6534		7152	5722	6859		6469	5396	7640		6697	5429	7054
119999401	7054	6502	5819		5591	6469	6567		7184	5754	6859		6469	5364	7607		6632	5396	6957
120799401	14955	16158	12549		9298	14305	10826		12679	11704	10403		10729	7672	14110		10339	10469	14890
129999101	6729	6372	5461		5787	6534	6762		7380	5624	6794		6502	5364	7477		6567	5331	6989
139999101	6892	6469	5494		5787	6502	6729		7315	5656	6827		6502	5364	7575		6567	5266	6794
149999101	6989	6502	5624		5722	6567	6729		7250	5689	6859		6502	5331	7575		6599	5266	6729
159999101	6924	6469	5722		5819	6599	6729		7315	5689	6892		6502	5331	7575		6567	5234	6664
169999101	6859	6437	5722		5722	6599	6697		7282	5689	6892		6502	5331	7575		6534	5234	6567
179999101	6827	6437	5754		5689	6599	6729		7250	5656	6924		6469	5331	7542		6534	5234	6567
180799101	14434	15833	12581		9070	14207	10793		12191	11541	10663		10468	7510	13817		10013	9981	14402
189998801	6827	7054	5526		6177	7022	7542		8127	5852	6957		6599	5331	7542		6404	5234	6534
199998801	6924	6989	5396		6080	6989	7412		7770	5722	6859		6567	5299	7445		6404	5201	6242
209998801	6957	6892	5461		6047	6957	7217		7575	5755	6859		6567	5266	7412		6372	5201	6144
219998801	6892	6794	5526		5982	6892	7119		7478	5689	6859		6534	5266	7445		6339	5201	6014
229998801	6827	6534	5559		5949	6827	7022		7380	5624	6859		6534	5234	7380		6339	5234	6047
239998801	6762	6599	5624		5949	6827	6989		7315	5656	6827		6534	5266	7380		6372	5234	6112
240798801	12809	14207	11378		8420	12809	9590		10208	10013	9915		9688	6859	12029		8778	8941	12159
249998501	7900	9493	6599		7022	8485	8257		8517	6112	7380		6794	5396	7250		6339	5364	6859
259998501	7184	8680	5689		6794	7510	7835		8127	5819	7022		6567	5234	7119		6242	5234	6209
269998501	6957	7770	5429		6632	7152	7640		7900	5722	6892		6502	5169	7087		6209	5234	6014
279998501	6794	7705	5201		6567	7119	7477		7867	5624	6827		6470	5104	6957		6079	5234	5884
289998501	6697	7315	5526		6534	6892	7315		7770	5656	6729		6404	5039	6989		6079	5169	5884
299998501	6534	6957	5754		6437	6924	7250		7640	5624	6664		6372	5039	6989		6047	5234	5819
300798501	8875	9850	8680		7412	9493	7932		8225	6989	7737		7607	5494	8518		6794	6729	7673
309998201	6762	7250	6372		6664	7737	7380		7932	5819	6892		6502	5039	7054		6080	5429	6144
319998201	6827	6957	5982		6502	7802	7250		7900	5656	6762		6404	4974	6989		5982	5364	6014
329998201	6632	6794	5689		6404	7607	7152		7802	5624	6664		6339	4909	7054		5917	5201	6047
339998201	6534	6697	5526		6339	7932	6957		7640	5559	6567		6307	4876	6989		5949	5331	6014
349998201	6437	6599	5429		6209	8843	6827		7575	5559	6534		6274	4876	6924		5917	5331	6112
359998201	6404	6534	5396		6144	8973	6729		7542	5494	6469		6242	4844	6924		5884	5266	6079
360798201	7510	7737	6794		6697	9980	7022		7835	6144	6957		6924	4974	7542		6242	6079	7184
369997901	6697	7054	5787		6469	9070	6827		7705	5656	6534		6209	4779	7119		5819	5364	6404
379997901	6534	6989	5591		6242	8257	6632		7445	5591	6404		6079	4746	7022		5689	5331	6242
389997901	6404	6827	5526		6144	7900	6502		7315	5526	6307		5982	4649	6957		5656	5201	6209
399997901	6339	6762	5429		5982	7802	6339		7380	5429	6242		5884	4551	6924		5559	5169	6144
409997901	6242	6697	5396		5852	7640	6274		7315	5396	6177		5787	4519	6892		5559	5136	6112
419997901	6047	6632	5396		5819	7347	6177		7217	5331	6144		5722	4454	6859		5494	5071	6112
420797901	6274	6892	5656		5884	7737	6177		7184	5429	6177		5819	4454	6957		5526	5201	6209
name	ck1	ck2	ck3		1-1	1-2	1-3		2-1	2-2	2-3		3-1	3-2	3-3		4-1	4-2	4-3
Fo	4356	4974	4519		3966	5266	5071		5624	4974	5689		5494	4811	6469		5884	4811	5689
Fm	18823	17589	17816		11346	16548	13524		15507	14987	13004		12321	8843	18369		13102	12874	18401
Fm_L1	16093	16093	13849		9785	14695	10793		12061	11183	10631		11086	7965	13882		10923	10631	15118
Fm_L2	14955	16158	12549		9298	14305	10826		12679	11704	10403		10729	7672	14110		10339	10469	14890
Fm_L3	14434	15833	12581		9070	14207	10793		12191	11541	10663		10468	7510	13817		10013	9981	14402
Fm_L4	12809	14207	11378		8420	12809	9590		10208	10013	9915		9688	6859	12029		8778	8941	12159
Fm_L5	8875	9850	8680		7412	9493	7932		8225	6989	7737		7607	5494	8518		6794	6729	7673
Fm_L6	7510	7737	6794		6697	9980	7022		7835	6144	6957		6924	4974	7542		6242	6079	7184
Fm_L7	6274	6892	5656		5884	7737	6177		7184	5429	6177		5819	4454	6957		5526	5201	6209
Ft_L1	7087	5884	5852		5299	6144	6339		6892	5624	6957		6535	5429	7770		6924	5559	7607
Ft_L2	7054	6502	5819		5591	6469	6567		7184	5754	6859		6469	5364	7607		6632	5396	6957
Ft_L3	6827	6437	5754		5689	6599	6729		7250	5656	6924		6469	5331	7542		6534	5234	6567
Ft_L4	6762	6599	5624		5949	6827	6989		7315	5656	6827		6534	5266	7380		6372	5234	6112
Ft_L5	6534	6957	5754		6437	6924	7250		7640	5624	6664		6372	5039	6989		6047	5234	5819
Ft_L6	6404	6534	5396		6144	8973	6729		7542	5494	6469		6242	4844	6924		5884	5266	6079
Ft_L7	6047	6632	5396		5819	7347	6177		7217	5331	6144		5722	4454	6859		5494	5071	6112
QY_max	0.77	0.72	0.75		0.65	0.68	0.63		0.64	0.67	0.56		0.55	0.46	0.65		0.55	0.63	0.69
QY_L1	0.56	0.63	0.58	0.59	0.46	0.58	0.41	0.483333	0.43	0.5	0.35	0.426667	0.41		0.44	0.425	0.37	0.48	0.5	0.45
QY_L2	0.53	0.6	0.54	0.556667	0.4	0.55	0.39	0.446667	0.43	0.51	0.34	0.426667	0.4		0.46	0.43	0.36	0.48	0.53	0.456667
QY_L3	0.53	0.59	0.54	0.553333	0.37	0.54	0.38	0.43	0.41	0.51	0.35	0.423333	0.38		0.45	0.415	0.35	0.48	0.54	0.456667
QY_L4	0.47	0.54	0.51	0.506667	0.29	0.47	0.27	0.343333	0.28	0.44	0.31	0.343333	0.33		0.39	0.36	0.27	0.41	0.5	0.393333
QY_L5	0.26	0.29	0.34	0.296667	0.13	0.27	0.09	0.163333	0.07	0.2	0.14	0.136667	0.16		0.18	0.17	0.11	0.22	0.24	0.19
QY_L6	0.15	0.16	0.21	0.173333	0.08	0.1	0.04	0.0733333	0.04	0.11	0.07	0.0733333	0.1		0.08	0.09	0.06	0.13	0.15	0.113333
QY_L7	0.04	0.04	0.05	0.0433333	0.01	0.05	0	0.02	0	0.02	0.01	0.01	0.02		0.01	0.015	0.01	0.02	0.02	0.0166667
					CK	T1	T2	T3	T4
				10	0.326667	0.413333	0.5	0.415	0.37		0.0111317	0.0111452	0.012249	0.0113205	0.016261
				20	0.306667	0.396667	0.526667	0.4	0.356667		0.0120701	0.0101665	0.0138625	0.0134641	0.0178145
				50	0.283333	0.38	0.523333	0.385	0.336667		0.0122957	0.0153229	0.0187518	0.0140415	0.0168716
				100	0.233333	0.283333	0.456667	0.34	0.283333		0.0110701	0.0185224	0.0114113	0.0134641	0.00366613
				300	0.0866667	0.0933333	0.206667	0.17	0.11		0.0118195	0.014538	0.0161478	0.011547	0.00626099
				500	0.0333333	0.0533333	0.123333	0.1	0.0833333		0.0114113	0.0133252	0.00875181	0.011547	0.0042269
				1000	0.01	0.012	0.0333333	0.015	0.0126667		0.00294427	0.00366432	0.00516398	0.00507735	0.000516398
